# Supplementary material for: Mining author relationship in scholarly networks based on tripartite citation analysis
Source: PLoS One. 2017 Nov 8;12(11):e0187653. doi: 10.1371/journal.pone.0187653 (PMC5678701; doi:10.1371/journal.pone.0187653)
Supplement: S1 Table — (XLSX) [file pone.0187653.s001.xlsx]

## Sheet: AC matrix(before 2011)
	Garfield E	Glanzel W	Braun T	Egghe L	Leydesdorff L	Narin F	Schubert A	Moed HF	Small H	Van Raan AFJ	Vinkler P	Rousseau R	Meyer M	Nederhof AJ	Vlachy J	Thelwall M	Moravcsik MJ	Martin BR	Frame JD	Katz JS	Kostoff RN	Burrell QL	Nalimov VV	Arunachalam S	Grupp H	Zitt M	Luukkonen T	Tijssen RJW	Mccain KW	Lewison G	Haitun SD	Bornmann L	Bonitz M	Schmoch U	Bordons M	Bar-ilan J	Noyons ECM	Kretschmer H	Courtial JP	Abt HA	Lindsey D	Garg KC	Persson O	Vaughan L	Nagpaul PS	Porter AL	Kyvik S	Krauskopf M	Okubo Y
Garfield E	614	345	481	197	316	318	408	432	539	207	248	133	16	151	613	42	221	156	138	50	112	51	185	178	6	74	62	33	100	40	55	43	125	8	53	47	44	22	30	48	90	27	42	23	11	46	12	37	16
Glanzel W	345	711	451	374	243	200	710	401	89	257	146	205	118	222	51	73	11	39	105	201	39	216	33	35	37	177	116	41	23	68	30	70	24	24	84	44	34	39	3	21	39	30	68	25	21	27	47	16	28
Braun T	481	451	693	166	239	233	692	233	63	145	140	55	85	78	231	6	71	120	140	95	103	63	58	96	53	51	75	33	15	87	9	56	143	8	60	22	10	19	5	11	22	95	21	4	88	33	11	123	30
Egghe L	197	374	166	529	80	52	191	133	54	191	99	528	12	19	14	52	10	38	6	25	22	353	14	12	6	43	13	9	28	5	16	115	36	2	23	57	3	16	39	3	17	15	40	11	11	10	13	3	3
Leydesdorff L	316	243	239	80	320	319	88	198	292	152	40	94	160	89	26	84	26	139	21	45	79	10	9	25	60	107	76	95	91	38	2	25	13	42	17	34	44	22	81	21	12	2	65	21	10	52	12	0	12
Narin F	318	200	233	52	319	320	219	197	160	160	105	13	288	68	93	2	67	130	99	72	207	6	41	43	153	45	99	104	33	78	20	7	22	135	24	1	29	14	23	12	27	29	27	0	29	23	8	16	35
Schubert A	408	710	692	191	88	219	711	235	86	143	196	79	12	91	222	3	92	89	139	80	85	88	88	75	42	70	77	27	9	40	27	42	100	8	38	11	13	25	6	13	33	77	20	2	58	7	11	56	35
Moed HF	432	401	233	133	198	197	235	433	81	239	164	74	25	290	83	29	34	127	45	56	65	34	7	30	34	101	47	56	11	77	14	22	19	17	52	26	52	8	1	12	25	29	33	9	25	17	26	14	30
Small H	539	89	63	54	292	160	86	81	540	96	26	27	30	38	115	18	69	60	12	14	43	3	28	19	5	65	20	43	147	17	24	3	18	12	6	8	64	9	48	11	5	2	39	9	8	23	3	4	4
Van Raan AFJ	207	257	145	191	152	160	143	239	96	258	51	68	25	123	16	20	19	50	22	48	83	62	27	15	45	60	30	52	24	24	6	77	10	18	19	22	56	3	40	7	8	14	29	5	11	15	23	2	7
Vinkler P	248	146	140	99	40	105	196	164	26	51	249	42	7	30	10	0	47	73	20	20	11	4	15	11	14	16	10	8	13	15	4	22	26	4	29	1	9	6	6	2	15	18	5	0	21	12	2	5	7
Rousseau R	133	205	55	528	94	13	79	74	27	68	42	529	4	7	2	163	5	9	2	9	14	101	6	5	0	22	4	11	27	8	3	42	14	2	14	90	1	14	22	6	6	3	21	39	3	5	2	1	3
Meyer M	16	118	85	12	160	288	12	25	30	25	7	4	289	3	0	0	0	7	2	44	45	0	0	1	59	40	6	108	7	4	6	4	0	97	4	0	33	6	11	1	0	7	22	0	2	30	1	4	6
Nederhof AJ	151	222	78	19	89	68	91	290	38	123	30	7	3	291	25	19	12	58	13	38	16	2	3	12	11	13	22	64	14	58	1	0	6	1	13	0	28	10	0	7	6	11	12	0	11	3	80	11	9
Vlachy J	613	51	231	14	26	93	222	83	115	16	10	2	0	25	614	0	86	29	47	2	1	26	118	116	0	0	1	0	25	0	62	0	87	0	2	0	4	29	0	44	16	12	3	0	4	23	7	23	0
Thelwall M	42	73	6	52	84	2	3	29	18	20	0	163	0	19	0	365	0	0	0	11	1	0	0	1	0	10	10	4	7	2	0	0	8	0	4	225	5	8	0	0	0	0	14	364	1	0	2	0	0
Moravcsik MJ	221	11	71	10	26	67	92	34	69	19	47	5	0	12	86	0	222	32	42	12	4	2	63	70	1	5	6	1	8	4	11	3	31	3	3	0	2	9	2	5	9	14	4	0	4	7	3	8	2
Martin BR	156	39	120	38	139	130	89	127	60	50	73	9	7	58	29	0	32	157	25	18	37	7	2	22	5	6	12	11	16	18	23	9	16	3	2	1	4	1	1	13	15	4	18	0	7	4	2	7	10
Frame JD	138	105	140	6	21	99	139	45	12	22	20	2	2	13	47	0	42	25	141	29	14	4	17	76	8	13	41	16	1	16	4	2	16	1	18	0	8	4	3	0	8	72	5	0	42	1	5	30	29
Katz JS	50	201	95	25	45	72	80	56	14	48	20	9	44	38	2	11	12	18	29	202	7	1	0	34	14	41	64	28	9	21	2	4	30	19	31	0	11	18	1	5	4	13	20	3	16	8	21	4	26
Kostoff RN	112	39	103	22	79	207	85	65	43	83	11	14	45	16	1	1	4	37	14	7	208	1	0	3	19	26	40	10	14	8	2	12	2	2	3	1	40	0	23	1	3	4	4	1	5	23	0	0	1
Burrell QL	51	216	63	353	10	6	88	34	3	62	4	101	0	2	26	0	2	7	4	1	1	354	0	4	3	3	0	0	2	0	1	41	1	0	0	17	0	1	7	0	5	8	4	1	0	2	1	1	0
Nalimov VV	185	33	58	14	9	41	88	7	28	27	15	6	0	3	118	0	63	2	17	0	0	0	186	3	0	2	0	0	3	0	60	0	18	0	0	0	0	5	1	3	1	1	0	0	4	0	1	0	0
Arunachalam S	178	35	96	12	25	43	75	30	19	15	11	5	1	12	116	1	70	22	76	34	3	4	3	179	3	7	15	6	5	13	7	0	11	3	13	0	2	9	0	9	6	39	6	0	19	4	3	31	15
Grupp H	6	37	53	6	60	153	42	34	5	45	14	0	59	11	0	0	1	5	8	14	19	3	0	3	154	16	17	23	1	9	6	0	0	152	5	0	24	2	6	6	3	12	5	0	16	6	4	8	7
Zitt M	74	177	51	43	107	45	70	101	65	60	16	22	40	13	0	10	5	6	13	41	26	3	2	7	16	178	28	14	11	8	9	4	14	5	8	9	6	10	5	7	8	6	17	4	7	4	7	3	22
Luukkonen T	62	116	75	13	76	99	77	47	20	30	10	4	6	22	1	10	6	12	41	64	40	0	0	15	17	28	117	18	4	22	0	0	8	7	22	2	6	14	0	7	5	20	22	4	20	1	10	13	31
Tijssen RJW	33	41	33	9	95	104	27	56	43	52	8	11	108	64	0	4	1	11	16	28	10	0	0	6	23	14	18	109	37	20	0	5	1	36	5	0	27	3	5	0	2	6	6	1	15	15	6	4	11
Mccain KW	100	23	15	28	91	33	9	11	147	24	13	27	7	14	25	7	8	16	1	9	14	2	3	5	1	11	4	37	148	9	5	2	14	0	8	0	10	0	6	4	4	0	20	2	1	6	1	2	2
Lewison G	40	68	87	5	38	78	40	77	17	24	15	8	4	58	0	2	4	18	16	21	8	0	0	13	9	8	22	20	9	88	0	1	8	2	24	0	13	2	0	2	3	21	5	0	20	2	13	24	6
Haitun SD	55	30	9	16	2	20	27	14	24	6	4	3	6	1	62	0	11	23	4	2	2	1	60	7	6	9	0	0	5	0	63	0	14	4	0	0	0	4	1	5	4	2	3	0	0	0	1	4	0
Bornmann L	43	70	56	115	25	7	42	22	3	77	22	42	4	0	0	0	3	9	2	4	12	41	0	0	0	4	0	5	2	1	0	116	0	2	3	22	0	0	0	6	11	3	4	3	0	1	1	0	0
Bonitz M	125	24	143	36	13	22	100	19	18	10	26	14	0	6	87	8	31	16	16	30	2	1	18	11	0	14	8	1	14	8	14	0	144	0	7	0	2	1	0	5	4	0	4	2	3	1	1	3	5
Schmoch U	8	24	8	2	42	135	8	17	12	18	4	2	97	1	0	0	3	3	1	19	2	0	0	3	152	5	7	36	0	2	4	2	0	153	1	0	13	0	8	3	0	2	9	0	3	1	0	0	2
Bordons M	53	84	60	23	17	24	38	52	6	19	29	14	4	13	2	4	3	2	18	31	3	0	0	13	5	8	22	5	8	24	0	3	7	1	85	3	8	15	0	4	3	29	7	0	16	13	8	8	13
Bar-ilan J	47	44	22	57	34	1	11	26	8	22	1	90	0	0	0	225	0	1	0	0	1	17	0	0	0	9	2	0	0	0	0	22	0	0	3	226	0	7	0	0	0	0	3	66	0	0	0	0	0
Noyons ECM	44	34	10	3	44	29	13	52	64	56	9	1	33	28	4	5	2	4	8	11	40	0	0	2	24	6	6	27	10	13	0	0	2	13	8	0	65	0	4	1	0	13	14	1	7	3	2	2	1
Kretschmer H	22	39	19	16	22	14	25	8	9	3	6	14	6	10	29	8	9	1	4	18	0	1	5	9	2	10	14	3	0	2	4	0	1	0	15	7	0	40	0	0	2	2	2	4	8	1	8	3	11
Courtial JP	30	3	5	39	81	23	6	1	48	40	6	22	11	0	0	0	2	1	3	1	23	7	1	0	6	5	0	5	6	0	1	0	0	8	0	0	4	0	82	1	0	1	2	2	2	2	0	0	1
Abt HA	48	21	11	3	21	12	13	12	11	7	2	6	1	7	44	0	5	13	0	5	1	0	3	9	6	7	7	0	4	2	5	6	5	3	4	0	1	0	1	66	6	2	4	0	1	3	2	3	2
Lindsey D	90	39	22	17	12	27	33	25	5	8	15	6	0	6	16	0	9	15	8	4	3	5	1	6	3	8	5	2	4	3	4	11	4	0	3	0	0	2	0	6	91	0	6	0	2	5	10	1	6
Garg KC	27	30	95	15	2	29	77	29	2	14	18	3	7	11	12	0	14	4	72	13	4	8	1	39	12	6	20	6	0	21	2	3	0	2	29	0	13	2	1	2	0	96	2	0	68	1	0	20	7
Persson O	42	68	21	40	65	27	20	33	39	29	5	21	22	12	3	14	4	18	5	20	4	4	0	6	5	17	22	6	20	5	3	4	4	9	7	3	14	2	2	4	6	2	69	5	5	3	3	1	8
Vaughan L	23	25	4	11	21	0	2	9	9	5	0	39	0	0	0	364	0	0	0	3	1	1	0	0	0	4	4	1	2	0	0	3	2	0	0	66	1	4	2	0	0	0	5	365	0	0	0	0	1
Nagpaul PS	11	21	88	11	10	29	58	25	8	11	21	3	2	11	4	1	4	7	42	16	5	0	4	19	16	7	20	15	1	20	0	0	3	3	16	0	7	8	2	1	2	68	5	0	89	2	1	18	19
Porter AL	46	27	33	10	52	23	7	17	23	15	12	5	30	3	23	0	7	4	1	8	23	2	0	4	6	4	1	15	6	2	0	1	1	1	13	0	3	1	2	3	5	1	3	0	2	53	0	1	1
Kyvik S	12	47	11	13	12	8	11	26	3	23	2	2	1	80	7	2	3	2	5	21	0	1	1	3	4	7	10	6	1	13	1	1	1	0	8	0	2	8	0	2	10	0	3	0	1	0	81	1	6
Krauskopf M	37	16	123	3	0	16	56	14	4	2	5	1	4	11	23	0	8	7	30	4	0	1	0	31	8	3	13	4	2	24	4	0	3	0	8	0	2	3	0	3	1	20	1	0	18	1	1	124	6
Okubo Y	16	28	30	3	12	35	35	30	4	7	7	3	6	9	0	0	2	10	29	26	1	0	0	15	7	22	31	11	2	6	0	0	5	2	13	0	1	11	1	2	6	7	8	1	19	1	6	6	36
Prpic K	5	23	18	0	7	4	3	6	2	10	1	1	0	26	0	0	2	1	0	3	0	0	2	4	6	0	6	0	0	5	0	5	2	0	13	0	0	6	0	3	5	2	1	0	0	0	80	0	0
Wagner-dobler R	8	20	2	15	9	5	10	5	6	2	1	11	0	3	3	1	1	0	1	9	0	8	1	0	1	3	5	1	0	0	9	0	1	1	1	0	1	5	0	14	2	6	8	1	0	0	1	0	0
Gupta BM	14	20	7	25	3	6	13	5	1	2	6	9	10	1	4	0	2	2	8	7	18	12	5	14	3	2	5	3	2	1	13	0	2	10	12	0	5	2	1	1	4	34	0	1	9	0	6	0	3
Todorov R	83	38	86	13	28	29	52	26	36	16	23	9	1	10	67	0	11	5	16	3	4	2	12	10	10	4	5	27	32	11	1	0	8	1	4	0	3	3	11	2	2	13	4	0	16	6	0	9	2
Sengupta IN	70	6	39	11	0	21	23	12	30	2	3	2	0	1	65	0	25	14	4	0	1	1	4	17	0	0	1	0	3	0	10	0	21	0	0	0	0	1	0	2	2	8	3	0	10	1	1	4	0
Eto H	11	9	15	14	9	11	8	7	2	7	0	8	28	1	2	0	12	0	3	5	8	1	0	10	2	8	1	0	3	2	29	0	8	16	0	0	7	0	0	6	3	11	2	0	0	4	2	0	6
Hargens LL	47	16	10	16	4	7	6	12	17	6	4	2	2	32	34	1	10	4	2	3	1	2	3	4	0	1	2	4	3	2	3	23	3	0	0	0	2	0	0	3	35	1	3	0	0	3	11	1	1
Leta J	9	88	26	0	3	13	18	8	0	10	7	4	2	6	0	2	0	2	7	18	1	0	0	4	3	4	2	1	0	15	0	3	0	0	9	5	0	2	0	0	0	5	1	0	4	0	3	14	2
Campanario JM	78	19	14	11	8	0	1	13	9	7	7	5	0	0	0	0	2	2	0	0	4	2	0	0	0	1	1	5	3	2	0	30	1	0	9	1	1	0	0	0	2	0	0	0	0	0	0	0	0
Peritz BC	76	31	13	34	8	15	48	8	10	14	10	21	0	2	45	4	9	15	0	1	0	0	19	4	1	0	4	0	8	2	10	0	12	0	0	1	0	1	1	4	5	1	4	1	4	1	1	1	1
Pouris A	16	6	33	1	6	15	21	11	7	1	3	0	5	4	0	0	4	8	16	10	0	0	0	11	4	3	7	17	2	8	3	1	1	8	4	0	3	0	0	1	0	11	1	0	8	0	0	9	7
Kademani BS	83	5	9	4	0	8	4	23	4	0	18	4	0	0	0	0	8	4	0	0	1	0	4	0	0	0	0	0	0	0	0	0	0	0	0	0	0	0	0	0	0	6	0	0	2	0	0	0	0
Abramo G	8	15	1	0	6	4	0	38	0	29	0	5	0	0	0	0	5	0	0	7	0	0	0	0	0	3	0	6	0	0	0	2	0	8	12	0	4	0	0	3	0	0	0	0	0	0	8	0	1
Yu G	29	17	7	42	17	4	3	6	0	2	0	8	10	1	0	0	0	0	1	2	8	0	0	0	0	2	0	2	0	1	0	3	0	0	0	3	0	0	0	0	0	0	0	0	0	0	1	0	0
Breimer LH	0	0	0	0	0	0	0	0	0	0	0	0	0	0	0	0	0	0	0	0	0	0	0	0	0	0	0	0	0	0	0	0	0	0	0	0	0	0	0	0	0	0	0	0	0	0	0	0	0
Wouters P	58	28	4	9	122	20	10	17	26	16	3	10	1	8	3	3	3	6	1	2	7	0	4	2	0	6	13	1	1	1	0	0	1	0	0	2	3	0	2	0	0	1	4	4	1	0	0	0	0
Bhattacharya S	4	22	31	1	32	66	13	10	3	4	4	0	61	4	0	0	0	0	12	10	17	0	0	4	24	2	6	18	1	9	0	1	0	15	4	0	12	3	3	0	0	23	2	0	18	2	0	8	2
Rinia EJ	30	25	15	9	21	12	15	58	8	38	6	3	8	14	3	0	0	16	4	5	5	3	0	0	1	7	2	6	1	1	2	2	0	3	4	1	4	0	0	1	1	2	3	0	2	6	2	0	1
Basu A	25	13	8	8	9	8	6	13	2	9	0	6	0	0	0	7	1	2	0	2	2	4	0	19	1	8	6	4	2	13	1	1	3	0	12	2	0	7	0	6	0	8	0	1	8	0	2	1	1
Guan JC	19	17	22	14	13	19	19	22	2	19	4	4	14	0	0	0	0	5	9	2	12	8	0	5	6	6	3	10	0	2	0	5	0	5	7	2	1	0	0	0	0	22	1	0	2	3	0	0	1
Macias-chapula CA	11	21	69	7	6	11	28	13	8	5	8	2	0	12	2	0	0	0	17	5	0	0	4	9	11	0	12	5	0	22	0	0	1	0	13	0	0	1	0	0	1	25	0	0	23	0	1	27	6
Uzun A	14	11	62	1	0	4	23	13	0	2	4	0	0	8	25	0	1	0	11	5	0	0	0	10	9	5	10	4	0	16	0	0	0	0	8	0	0	0	0	9	0	22	2	0	16	0	0	16	5
Stefaniak B	29	17	33	2	2	18	19	17	4	7	1	0	1	10	39	0	5	1	13	4	0	1	0	10	3	4	5	3	0	4	0	0	7	0	2	0	2	2	0	4	1	5	8	0	5	1	4	5	4
Tsay MY	13	10	7	5	15	7	2	12	15	10	2	6	2	3	0	0	1	4	2	0	3	6	0	0	0	3	0	7	26	2	0	0	0	1	5	0	4	0	0	0	0	2	6	0	0	0	0	0	2
Liang LM	13	20	13	54	1	0	7	7	1	9	3	20	0	0	0	12	0	1	0	8	2	18	0	3	0	2	1	1	0	3	0	7	2	0	3	2	0	10	0	0	1	1	1	3	3	0	1	1	1
Barre R	9	8	15	4	15	15	22	6	8	12	2	0	2	1	5	0	2	9	20	4	6	0	0	1	5	17	4	5	2	3	3	0	3	4	0	0	3	1	4	0	1	0	0	0	10	1	3	0	2
Yitzhaki M	20	8	1	24	6	4	4	2	0	2	1	15	0	9	0	1	0	0	1	3	3	0	0	3	0	2	2	2	0	6	0	0	0	0	1	0	0	2	2	5	2	0	1	1	2	0	3	0	1
Mendez A	22	6	47	3	5	24	18	19	6	1	4	0	0	8	9	0	6	12	13	5	0	0	0	16	7	3	10	3	2	12	3	0	2	0	20	0	0	2	0	5	1	15	4	0	13	1	0	13	7
Sombatsompop N	37	22	6	11	5	4	7	24	0	1	11	9	1	2	0	0	0	0	0	2	4	0	0	2	0	5	0	0	1	2	0	0	0	0	10	2	0	0	0	2	1	2	1	0	0	0	0	0	0
Inhaber H	49	6	24	0	3	21	14	2	5	1	0	0	0	0	16	0	11	3	22	1	0	0	3	1	0	0	2	1	0	0	4	0	2	0	0	0	0	0	1	0	1	4	1	0	1	1	0	0	0
Chen YS	10	3	6	34	4	3	8	2	3	3	13	9	0	0	6	0	2	0	1	0	0	12	0	0	0	0	1	0	0	0	12	0	6	0	1	0	0	0	7	0	3	2	0	0	0	0	2	0	0
Snizek WE	8	6	11	4	9	9	8	6	6	0	2	0	0	8	1	0	11	5	1	0	4	0	6	1	0	1	1	0	0	0	4	9	2	0	0	0	1	13	0	0	6	0	1	0	0	0	2	0	0
Turner WA	5	2	0	0	15	8	0	3	10	2	0	0	0	9	0	0	0	3	1	1	4	0	0	0	4	2	0	4	7	1	0	0	0	0	0	0	0	0	17	0	0	0	0	1	0	0	0	0	0
Kim MJ	14	23	10	1	8	6	11	10	2	3	4	1	2	5	8	0	2	1	9	3	2	0	1	6	0	3	6	1	0	3	0	2	0	0	2	0	1	0	0	3	1	1	0	0	1	0	0	2	3
Kunz M	18	3	4	11	0	4	3	4	5	0	5	0	0	0	32	0	1	7	0	0	0	1	3	3	2	0	0	0	2	0	58	0	2	2	0	0	0	2	2	3	3	1	1	0	3	0	1	1	2
Trimble V	20	1	5	0	3	1	1	1	4	2	1	1	0	1	24	0	0	6	0	1	1	0	3	2	0	1	0	1	2	1	1	0	1	0	0	0	5	0	1	65	0	0	1	0	0	0	0	0	0
Prathap G	6	20	9	40	0	0	24	1	0	8	4	10	0	0	0	1	0	1	0	0	0	5	0	1	0	0	0	0	0	1	0	11	0	0	1	1	0	0	0	0	4	0	1	0	1	0	0	0	0
Markusova VA	25	9	8	1	0	4	7	2	4	5	0	0	0	2	35	0	1	1	1	3	3	0	9	2	1	2	4	0	2	3	6	0	3	0	0	0	2	0	0	3	0	0	1	0	1	0	4	2	3
Lee YG	2	0	0	0	0	9	0	0	4	0	0	0	6	0	0	0	0	0	1	1	0	0	0	0	0	0	0	3	0	0	0	2	0	4	1	0	0	0	0	0	0	1	0	0	0	0	0	0	0
Sooryamoorthy R	0	8	0	0	1	2	1	2	0	1	1	0	0	0	0	0	0	0	2	11	0	0	0	7	0	2	4	9	0	0	0	1	0	8	1	0	0	1	0	1	0	1	0	0	0	0	0	2	3
Balaban AT	11	7	5	2	1	6	2	10	1	4	6	1	0	2	0	1	0	0	0	0	2	0	0	0	2	0	1	1	0	0	0	4	0	0	2	0	1	6	0	3	2	1	0	1	1	3	0	0	0
Hall DH	2	0	2	0	0	1	3	0	0	0	0	0	0	4	1	0	1	1	1	0	0	0	1	0	0	0	0	0	0	0	1	0	0	0	0	0	0	0	0	0	0	0	1	0	0	0	0	0	0
Lyon WS	6	1	12	5	4	1	8	2	3	2	0	5	0	2	29	0	1	0	2	0	1	1	0	3	0	0	0	1	3	0	1	0	3	0	0	0	0	1	1	1	0	0	0	0	0	1	0	2	0
Ortega JL	0	1	0	2	8	0	0	0	2	0	0	4	1	0	0	21	0	0	1	1	0	2	0	0	0	0	1	0	0	0	0	0	0	0	1	7	0	0	0	0	0	0	1	19	0	0	0	0	0
Pinto M	0	0	0	0	0	0	0	0	0	0	0	3	0	0	0	3	0	0	0	0	0	0	0	0	0	0	0	0	0	0	0	0	0	0	0	3	0	0	0	0	0	0	0	0	0	0	0	0	0
[truncated: 45 more columns]
