# Supplementary material for: Mining author relationship in scholarly networks based on tripartite citation analysis
Source: PLoS One. 2017 Nov 8;12(11):e0187653. doi: 10.1371/journal.pone.0187653 (PMC5678701; doi:10.1371/journal.pone.0187653)
Supplement: S2 Table — (XLSX) [file pone.0187653.s002.xlsx]

## Sheet: ADC matrix(before 2011)
	Garfield E	Glanzel W	Braun T	Egghe L	Leydesdorff L	Narin F	Schubert A	Moed HF	Small H	Van Raan AFJ	Vinkler P	Rousseau R	Meyer M	Nederhof AJ	Vlachy J	Thelwall M	Moravcsik MJ	Martin BR	Frame JD	Katz JS	Kostoff RN	Burrell QL	Nalimov VV	Arunachalam S	Grupp H	Zitt M	Luukkonen T	Tijssen RJW	Mccain KW	Lewison G	Haitun SD	Bornmann L	Bonitz M	Schmoch U	Bordons M	Bar-ilan J	Noyons ECM	Kretschmer H	Courtial JP	Abt HA	Lindsey D	Garg KC	Persson O	Vaughan L	Nagpaul PS	Porter AL	Kyvik S	Krauskopf M	Okubo Y
Garfield E	41	0	1	0	0	1	0	0	1	0	0	1	0	0	0	0	27	0	0	0	0	0	2	0	0	0	0	0	0	0	0	0	0	0	0	0	0	0	0	0	1	0	0	0	0	1	0	0	0
Glanzel W	11	171	28	12	5	10	64	13	5	6	2	9	3	3	1	0	0	1	5	3	0	13	0	0	4	9	4	0	0	1	3	1	0	1	0	0	0	1	1	0	3	0	3	0	0	0	0	0	0
Braun T	11	12	136	0	2	9	46	4	0	2	0	0	2	1	1	0	3	3	2	0	1	0	1	0	2	0	2	0	0	0	0	1	2	0	0	0	0	1	0	0	0	0	0	0	0	0	0	0	1
Egghe L	4	20	7	196	0	0	6	3	1	5	0	34	0	1	0	1	0	0	0	0	0	8	0	0	0	0	0	0	2	0	0	2	2	0	1	0	0	0	0	0	0	0	1	0	0	0	1	0	0
Leydesdorff L	14	3		1	193	20	1	9	22	7	1	4	7	1	1	1	2	12	0	0	4	0	0	1	0	3	3	2	0	2	0	1	0	0	0	2	0	0	9	0	0	0	2	0	0	0	0	0	0
Narin F	1	0	0	0	0	23	0	0	2	0	0	0	0	0	0	0	0	0	2	0	0	0	0	0	0	0	0	0	0	1	0	0	0	1	0	0	0	0	0	0	0	0	0	0	0	0	0	0	0
Schubert A	25	14	42	1	5	12	48	6	5	3	3	1	0	2	66	0	10	9	7	0	0	1	1	9	0	1	0	1	5	0	14	2	7	0	0	0	0	1	0	6	1	0	1	0	0	2	0	3	1
Moed HF	11	4	8	1	0	5	9	35	3	6	5	1	0	5	0	0	1	3	1	2	0	0	0	0	0	3	0	2	0	2	0	0	0	0	1	0	1	0	0	1	0	0	0	0	0	0	0	0	0
Small H	19	1	0	0	1	4	0	0	57	1	0	0	0	0	0	0	6	0	0	0	0	1	0	0	0	1	0	0	2	0	0	0	0	0	0	0	0	0	0	0	0	0	0	0	0	1	0	0	0
Van Raan AFJ	1	3	3	5	2	5	0	19	6	34	1	1	0	8	0	0	0	0	1	1	2	0	0	0	2	1	1	4	0	1	0	1	0	0	0	0	3	0	0	0	0	0	0	0	0	0	0	0	0
Vinkler P	27	10	22	8	2	10	23	13	1	1	128	1	0	2	2	0	7	12	3	1	0	0	4	1	1	0	0	0	1	0	0	0	3	0	0	0	0	2	1	0	0	0	0	0	0	2	0	0	0
Rousseau R	6	3	0	26	3	0	2	2	2	0	3	31	0	1	0	0	0	0	0	0	0	0	0	0	0	0	1	1	1	1	0	0	1	0	0	0	0	2	0	0	0	1	1	0	0	0	0	0	0
Meyer M	1	13	5	0	3	18	0	3	0	2	0	0	44	0	0	0	0	0	0	3	1	0	0	0	2	3	0	4	0	0	0	0	0	5	0	0	2	1	0	0	0	0	3	0	0	2	0	0	0
Nederhof AJ	13	6	1	0	4	2	5	26	1	4	0	0	0	78	0	1	0	7	0	1	0	0	0	0	0	0	1	4	0	2	0	0	0	0	0	0	1	0	0	1	0	0	0	0	0	0	4	0	0
Vlachy J	32	1	1	0	0	0	0	1	1	0	0	0	0	0	27	0	0	0	2	0	0	0	4	1	0	0	0	0	1	0	1	0	1	0	0	0	0	0	0	1	0	0	0	0	0	0	0	0	0
Thelwall M	1	2	0	1	3	0	0	2	0	1	0	5	0	0	0	43	0	0	0	0	0	0	0	0	0	1	1	0	0	0	0	0	0	0	1	8	0	2	0	0	0	0	0	5	0	0	0	0	0
Moravcsik MJ	0	0	2	0	0	0	0	0	0	0	0	0	0	0	1	0	10	1	0	0	0	0	1	0	0	0	0	0	0	0	0	0	0	0	0	0	0	0	0	0	0	0	0	0	0	0	0	0	0
Martin BR	5	0	5	0	5	1	2	0	0	0	0	0	0	2	0	0	0	18	0	1	1	0	0	0	0	0	0	0	0	0	0	0	0	0	0	0	0	0	0	0	1	0	0	0	0	0	0	0	0
Frame JD	0	0	0	0	0	2	0	0	0	0	0	0	0	0	0	0	2	0	5	0	0	0	0	0	0	0	0	0	0	0	0	0	0	0	0	0	0	0	0	0	0	0	0	0	0	0	0	0	0
Katz JS	0	0	0	0	0	4	1	1	0	0	0	0	0	0	0	0	0	0	1	8	0	0	0	0	0	0	1	0	0	0	0	0	0	0	0	0	0	0	0	0	0	0	0	0	0	0	0	0	0
Kostoff RN	7	0	7	0	1	17	7	2	3	4	0	0	2	1	0	0	1	2	1	0	65	0	0	0	0	0	3	0	0	0	0	0	0	0	0	0	0	0	0	0	0	0	0	0	0	0	0	0	0
Burrell QL	4	12	0	26	0	0	3	0	0	4	0	5	0	0	0	0	0	0	0	0	0	80	0	0	0	0	0	0	0	0	0	1	0	0	0	0	0	0	0	0	0	0	0	0	0	0	0	0	0
Nalimov VV	1	0	0	0	0	0	0	0	0	0	0	0	0	0	0	0	1	0	0	0	0	0	12	0	0	0	0	0	0	0	1	0	0	0	0	0	0	0	0	0	0	0	0	0	0	0	0	0	0
Arunachalam S	9	0	4	0	0	1	1	0	0	1	0	0	0	0	0	0	1	0	5	0	0	0	0	34	0	0	0	0	0	0	0	0	0	0	0	0	0	0	0	0	0	0	0	0	0	0	0	0	3
Grupp H	0	1	0	0	0	2	2	1	0	1	0	0	0	0	0	0	0	1	0	0	0	0	0	0	24	0	0	0	0	0	0	0	0	12	0	0	0	0	0	0	0	0	1	0	0	0	0	0	0
Zitt M	11	5	5	5	9	6	10	8	12	4	2	0	0	1	0	0	2	1	1	4	2	0	0	1	3	22	4	0	5	0	3	0	3	0	1	0	0	1	3	1	2	0	0	0	1	0	0	0	5
Luukkonen T	3	0	2	0	3	8	3	2	1	0	0	0	0	0	0	0	2	3	1	0	0	0	0	1	0	0	6	2	0	2	0	0	0	0	0	0	0	0	0	0	0	0	0	0	0	0	0	0	0
Tijssen RJW	6	0	0	0	3	9	0	3	2	2	0	0	2	1	0	1	1	1	1	2	0	0	0	0	2	0	2	13	2	0	0	0	0	2	0	0	1	0	1	0	0	0	0	0	0	0	0	0	0
Mccain KW	8	0	0	0	0	3	0	0	6	2	0	0	0	1	1	0	1	1	0	0	1	0	0	0	0	0	0	4	13	1	0	0	0	0	0	0	0	0	0	0	0	0	0	0	0	0	0	0	0
Lewison G	1	2	2	0	0	13	1	4	0	1	0	0	0	1	1	0	0	2	2	2	1	0	0	1	0	0	2	0	0	39	0	0	1	0	2	0	0	0	0	0	0	0	0	0	1	0	0	2	0
Haitun SD	3	0	0	0	0	0	0	0	1	0	0	0	0	0	2	0	1	0	0	0	0	0	4	0	0	0	0	0	0	0	50	0	0	0	0	0	0	0	0	0	0	0	0	0	0	0	0	0	0
Bornmann L	2	2	0	0	0	0	0	2	0	3	2	0	0	0	0	0	0	0	0	0	2	0	0	0	0	0	0	1	0	0	0	37	0	0	0	0	0	0	0	0	1	0	0	0	0	0	0	0	0
Bonitz M	19	3	11	2	1	3	13	0	2	2	1	0	0	0	4	0	10	0	4	1	0	0	10	0	0	0	0	0	0	0	0	0	56	0	0	0	0	0	0	0	0	0	0	0	0	0	0	0	0
Schmoch U	0	4	0	0	1	2	0	3	0	0	0	0	0	1	0	0	0	0	0	1	0	0	0	0	9	0	0	0	0	0	0	0	0	11	0	0	1	0	0	0	0	0	0	0	1	0	0	0	0
Bordons M	3	0	0	0	0	4	2	3	0	0	0	0	0	0	0	0	0	0	1	0	0	0	0	0	0	1	2	1	0	1	0	0	0	0	9	0	0	1	0	0	0	0	0	0	0	1	1	0	0
Bar-ilan J	5	5	4	9	1	0	2	5	0	2	0	11	0	0	0	11	0	0	0	0	0	3	0	0	0	0	0	0	0	0	0	2	0	0	0	34	0	0	0	0	0	0	0	2	0	0	0	0	0
Noyons ECM	0	2	0	0	0	1	1	3	1	3	1	0	0	0	0	0	0	0	0	0	0	0	0	0	2	0	0	0	0	0	0	0	0	0	0	0	9	0	0	0	0	0	0	0	0	0	0	0	0
Kretschmer H	1	6	2	0	1	1	2	0	1	0	0	1	0	1	0	1	2	0	0	0	0	0	1	0	0	1	1	1	0	0	2	0	0	0	0	0	0	29	0	0	0	0	0	2	0	0	0	0	1
Courtial JP	1	0	0	0	2	0	1	0	5	2	0	0	0	0	0	0	0	0	0	0	0	0	0	0	0	0	0	0	0	0	0	0	0	0	0	0	0	0	15	0	0	0	0	0	0	0	0	0	0
Abt HA	1	1	0	0	0	0	1	0	0	0	0	0	0	0	0	0	0	0	0	0	0	0	0	0	0	1	0	0	0	0	0	0	0	0	0	0	0	0	0	13	0	0	0	0	0	0	0	0	0
Lindsey D	9	0	0	0	0	0	0	2	0	0	1	0	0	0	0	0	1	0	0	0	0	0	0	0	0	0	0	0	0	0	0	0	0	0	0	0	0	0	0	0	11	0	0	0	0	0	0	0	0
Garg KC	1	2	16	0	0	4	13	3	0	0	3	0	0	2	4	0	1	0	15	2	0	1	0	5	5	0	3	1	0	4	0	0	0	0	4	0	5	0	0	0	0	26	0	0	11	0	0	4	1
Persson O	0	6	1	1	0	1	3	0	1	2	0	0	0	0	1	0	0	0	1	2	0	0	0	0	0	0	5	1	0	0	0	0	0	0	0	0	0	0	0	0	1	1	3	0	0	0	0	0	0
Vaughan L	0	0	0	1	0	0	0	0	3	0	0	0	0	0	0	11	0	0	0	1	0	0	0	0	0	0	0	0	0	0	0	0	0	0	0	3	0	0	0	0	0	0	0	12	0	0	0	0	0
Nagpaul PS	1	0	9	0	0	4	5	0	1	0	0	0	0	0	0	0	1	3	5	1	2	0	0	1	1	0	3	3	0	0	0	0	1	0	0	0	0	1	1	0	0	0	0	0	18	0	0	0	1
Porter AL	5	1	1	0	2	2	0	0	0	1	1	0	0	0	0	0	0	0	0	0	1	0	0	0	1	0	0	0	0	0	0	0	0	0	0	0	0	0	0	1	0	0	0	0	0	12	0	0	0
Kyvik S	1	2	0	0	0	0	0	0	0	0	0	0	0	0	1	0	0	0	0	1	0	0	0	0	0	1	0	0	0	0	0	0	0	0	0	0	0	0	0	0	2	0	0	0	0	0	13	0	0
Krauskopf M	3	0	6	0	0	2	2	0	0	0	0	0	4	0	0	0	0	0	3	0	0	0	0	0	0	0	1	0	0	0	0	0	0	0	0	0	0	0	0	0	0	0	0	0	0	0	0	24	0
Okubo Y	0	0	2	0	1	1	1	0	0	1	0	0	0	0	0	0	0	1	2	0	0	0	0	0	0	0	0	0	0	0	0	0	0	0	0	0	0	0	0	0	0	0	0	0	1	0	0	0	10
Prpic K	0	2	3	0	3	1	1	0	1	1	0	0	0	6	0	0	1	0	0	0	0	0	1	2	1	0	2	0	0	1	0	0	1	0	0	0	0	2	0	1	2	0	0	0	0	0	12	0	0
Wagner-dobler R	0	0	0	3	0	0	1	0	0	1	0	0	0	0	1	0	0	0	0	1	0	1	0	0	3	0	0	0	0	0	0	0	0	0	0	0	0	0	0	0	0	1	0	0	0	0	0	0	0
Gupta BM	0	0	1	11	0	0	2	0	0	0	0	7	0	0	1	0	1	0	1	1	0	1	0	1	0	0	1	1	0	0	1	0	0	0	1	0	0	0	0	0	3	6	0	0	3	0	1	0	0
Todorov R	9	0	1	0	1	0	2	0	8	0	0	0	0	0	9	0	0	0	1	0	0	0	0	0	0	0	0	2	0	0	1	0	0	0	0	0	0	0	4	0	0	0	1	0	0	0	0	0	0
Sengupta IN	5	0	3	0	0	1	0	0	2	0	0	0	0	0	4	0	3	0	0	0	0	0	0	1	0	0	0	0	0	0	0	0	1	0	0	0	0	0	0	0	0	0	0	0	0	0	0	0	0
Eto H	0	0	2	1	0	1	1	1	0	0	0	1	3	0	1	0	3	0	0	0	1	0	0	0	0	1	0	0	0	0	5	0	2	2	0	0	0	0	0	1	0	2	0	0	0	0	0	0	0
Hargens LL	4	0	0	0	0	2	0	0	2	0	0	0	0	0	0	0	0	0	0	0	0	0	0	0	0	0	0	0	0	0	0	0	0	0	0	0	0	0	0	0	2	0	0	0	0	0	0	0	0
Leta J	1	5	2	0	1	2	0	0	0	2	0	0	0	0	0	0	0	1	0	5	0	0	0	1	0	0	0	0	0	7	0	0	0	0	0	0	0	0	0	0	0	0	0	0	0	0	1	2	0
Campanario JM	20	6	0	1	3	1	0	3	6	1	2	2	0	0	0	0	0	0	0	0	0	0	0	0	0	0	0	1	1	0	0	0	1	0	2	1	0	0	0	0	0	0	0	0	0	0	0	0	0
Peritz BC	3	1	2	1	0	1	9	0	0	1	0	2	0	0	0	0	2	1	0	0	0	0	0	0	0	0	0	0	0	0	0	0	0	0	0	0	0	0	0	1	0	0	1	0	0	0	0	0	0
Pouris A	4	1	3	0	1	3	4	0	1	0	0	0	1	0	0	0	0	0	3	0	0	0	0	1	0	0	0	1	0	0	0	0	0	0	0	0	0	0	0	0	0	0	0	0	0	0	0	0	1
Kademani BS	44	1	1	0	0	2	1	1	1	0	3	1	0	0	1	0	2	1	0	0	0	0	1	0	0	0	0	0	0	0	0	0	0	0	0	0	0	0	0	0	0	1	0	0	0	0	0	0	0
Abramo G	2	5	0	0	1	0	0	12	0	6	0	2	0	0	0	0	2	0	0	2	0	0	0	0	0	1	0	1	0	0	0	1	0	2	3	0	0	0	0	1	0	0	0	0	0	0	2	0	0
Yu G	8	1	1	13	5	1	0	0	0	0	0	2	5	0	0	0	0	0	0	0	3	0	0	0	0	1	0	1	0	0	0	0	0	0	0	0	0	0	0	0	0	0	0	0	0	0	0	0	0
Breimer LH	0	0	0	0	0	0	0	0	0	0	0	0	0	0	0	0	0	0	0	0	0	0	0	0	0	0	0	0	0	0	0	0	0	0	0	0	0	0	0	0	0	0	0	0	0	0	0	0	0
Wouters P	4	2	0	1	11	3	1	2	3	0	0	0	0	0	0	0	0	0	0	0	0	0	0	0	0	0	5	0	0	0	0	0	0	0	0	0	0	0	0	2	0	0	0	0	0	0	0	0	0
Bhattacharya S	0	3	0	0	1	11	2	0	0	1	0	0	6	0	0	0	0	0	3	1	0	0	0	0	3	0	0	2	0	0	0	0	0	2	0	0	0	0	1	0	0	0	0	0	3	1	0	0	0
Rinia EJ	0	4	1	3	1	2	1	7	1	1	0	1	0	1	1	0	0	3	0	0	1	0	0	0	0	0	0	0	0	0	0	0	0	0	0	0	0	0	0	0	0	0	0	0	0	2	0	0	0
Basu A	5	2	0	0	1	1	1	1	0	2	0	0	0	0	0	0	0	1	0	0	0	0	0	2	0	0	1	1	0	0	0	0	0	0	1	0	0	1	0	0	0	0	0	0	1	0	0	0	0
Guan JC	7	0	7	4	3	10	3	8	0	5	0	1	5	0	0	0	0	3	3	0	4	3	0	2	2	0	0	2	0	1	0	0	1	2	3	0	0	0	0	0	0	8	0	0	1	1	0	0	0
Macias-chapula CA	3	0	0	0	0	1	0	1	3	0	0	0	0	0	0	0	0	0	1	0	0	0	0	0	0	0	0	0	0	0	0	0	0	0	0	0	0	0	0	0	0	0	0	0	0	0	0	0	0
Uzun A	2	0	1	0	0	0	2	0	0	0	0	0	0	0	6	0	0	0	0	0	0	0	0	0	0	1	0	0	0	0	0	0	0	0	0	0	0	0	0	5	0	1	0	0	0	0	0	0	0
Stefaniak B	1	5	1	0	0	1	2	0	1	0	0	0	0	1	1	0	0	0	2	0	0	0	0	0	0	1	0	0	0	0	0	0	1	0	0	0	0	0	0	0	0	0	1	0	0	0	0	0	0
Tsay MY	1	0	1	1	0	0	0	1	1	0	3	2	1	0	0	0	2	0	0	0	0	0	0	0	0	0	0	0	7	0	0	0	0	0	0	0	0	0	0	0	0	0	0	0	0	0	0	0	0
Liang LM	5	3	1	3	0	0	1	1	1	1	0	1	0	0	0	0	0	0	0	3	0	0	0	0	0	1	2	0	0	2	0	1	0	0	0	0	0	3	0	0	1	0	0	0	0	0	1	0	0
Barre R	0	0	1	0	0	0	0	0	0	1	0	0	0	0	0	0	0	0	0	0	0	0	0	0	0	0	0	0	0	0	0	0	0	0	0	0	0	0	0	0	0	0	0	0	0	0	0	0	0
Yitzhaki M	6	0	0	0	0	0	0	0	0	0	0	0	0	0	0	0	0	0	0	0	0	0	0	0	0	0	0	0	0	0	0	0	0	0	0	0	0	0	0	1	1	0	0	0	0	0	0	0	0
Mendez A	3	0	1	0	2	1	1	2	2	0	2	0	0	0	1	0	1	0	0	0	0	0	0	1	0	0	0	0	0	0	0	0	0	0	0	0	0	0	0	0	0	0	0	0	0	0	0	0	0
Sombatsompop N	3	4	0	0	0	0	0	2	0	0	4	0	0	1	0	0	0	0	0	0	0	0	0	0	0	0	0	0	0	0	0	0	0	0	3	0	0	0	0	1	0	0	0	0	0	0	0	0	0
Inhaber H	1	0	0	0	0	3	0	0	0	0	0	0	0	0	0	0	1	0	1	0	0	0	0	0	0	0	0	0	0	0	0	0	0	0	0	0	0	0	0	0	0	0	0	0	0	0	0	0	0
Chen YS	0	0	0	2	0	2	0	0	0	0	0	0	0	0	0	0	0	0	0	0	0	1	0	0	0	0	0	0	0	0	0	0	0	0	0	0	0	0	0	0	0	0	0	0	0	0	0	0	0
Snizek WE	2	0	0	0	0	0	0	0	1	0	0	0	0	0	0	0	2	1	0	0	0	0	0	0	0	0	0	0	0	0	0	0	0	0	0	0	0	0	0	0	1	0	0	0	0	0	0	0	0
Turner WA	0	0	0	0	0	1	0	0	0	0	0	0	0	0	0	0	0	0	0	0	0	0	0	0	1	0	0	0	0	0	0	0	0	0	0	0	0	0	0	0	0	0	0	0	0	0	0	0	0
Kim MJ	2	2	3	0	0	0	3	2	0	0	0	0	0	1	4	0	0	0	3	0	0	0	0	3	0	1	1	0	0	1	0	0	0	0	0	0	0	0	0	0	0	0	0	0	0	0	0	0	0
Kunz M	0	1	1	2	0	0	0	0	0	0	0	0	0	0	2	0	0	0	0	0	0	0	0	0	0	0	0	0	0	0	16	0	0	0	0	0	0	0	0	0	0	0	0	0	0	0	0	0	0
Trimble V	0	0	1	0	0	0	0	0	0	0	0	0	0	0	0	0	0	0	0	0	0	0	0	0	0	0	0	0	0	0	0	0	0	0	0	0	0	0	0	6	0	0	0	0	0	0	0	0	0
Prathap G	1	8	0	2	0	0	8	0	0	0	2	0	0	0	0	0	0	0	0	0	0	0	0	0	0	0	0	0	0	0	0	4	0	0	0	0	0	0	0	0	4	0	0	0	0	0	0	0	0
Markusova VA	3	0	0	0	0	0	1	0	0	0	0	0	0	0	0	0	0	0	0	0	0	0	0	0	0	0	0	0	1	1	0	0	0	0	0	0	0	0	0	0	0	0	0	0	0	0	0	0	1
Lee YG	0	0	0	0	0	1	0	0	0	0	0	0	4	0	0	0	0	0	0	0	0	0	0	0	0	0	0	2	0	0	0	0	0	0	0	0	0	0	0	0	0	0	0	0	0	0	0	0	0
Sooryamoorthy R	0	2	0	0	0	0	0	1	0	0	0	0	0	0	0	0	0	0	1	4	0	0	0	3	0	1	0	4	0	0	0	1	0	2	0	0	0	0	0	0	0	0	0	0	0	0	0	0	1
Balaban AT	7	1	1	0	0	0	2	0	3	0	0	0	0	0	0	0	0	0	0	0	0	0	0	0	0	0	0	0	0	0	0	0	0	0	0	0	0	0	0	0	0	0	0	0	0	0	0	0	0
Hall DH	1	0	0	0	0	0	0	0	0	0	0	0	0	1	0	0	0	1	0	0	0	0	0	0	0	0	0	0	0	0	0	0	0	0	0	0	0	0	0	0	0	0	1	0	0	0	0	0	0
Lyon WS	0	0	1	0	0	0	0	0	0	0	0	0	0	0	0	0	0	0	0	0	0	0	0	0	0	0	0	0	0	0	0	0	0	0	0	0	0	0	0	0	0	0	0	0	0	0	0	0	0
Ortega JL	0	1	0	1	7	0	0	0	5	0	0	2	1	0	0	5	0	0	1	2	0	1	0	0	0	0	2	0	2	0	0	0	2	0	1	2	1	0	0	0	0	0	0	1	0	0	0	0	0
Pinto M	0	0	0	0	0	0	0	0	0	0	0	1	0	0	0	4	0	0	0	0	0	0	0	0	0	0	0	0	0	0	0	0	0	0	0	1	0	0	0	0	0	0	0	1	0	0	0	0	0
[truncated: 45 more columns]
