# Supplementary material for: Mining author relationship in scholarly networks based on tripartite citation analysis
Source: PLoS One. 2017 Nov 8;12(11):e0187653. doi: 10.1371/journal.pone.0187653 (PMC5678701; doi:10.1371/journal.pone.0187653)
Supplement: S3 Table — (XLSX) [file pone.0187653.s003.xlsx]

## Sheet: ABC matrix(before 2011)
	Garfield E	Glanzel W	Braun T	Egghe L	Leydesdorff L	Narin F	Schubert A	Moed HF	Small H	Van Raan AFJ	Vinkler P	Rousseau R	Meyer M	Nederhof AJ	Vlachy J	Thelwall M	Moravcsik MJ	Martin BR	Frame JD	Katz JS	Kostoff RN	Burrell QL	Nalimov VV	Arunachalam S	Grupp H	Zitt M	Luukkonen T	Tijssen RJW	Mccain KW	Lewison G	Haitun SD	Bornmann L	Bonitz M	Schmoch U	Bordons M	Bar-ilan J	Noyons ECM	Kretschmer H	Courtial JP	Abt HA	Lindsey D	Garg KC	Persson O	Vaughan L	Nagpaul PS	Porter AL	Kyvik S	Krauskopf M	Okubo Y
Garfield E	54	14	11	7	19	7	19	16	53	7	14	12	4	7	17	3	9	6	2	2	2	2	1	3	0	7	10	6	10	6	9	2	14	1	2	3	1	7	9	0	3	9	8	0	3	1	4	3	7
Glanzel W	14	551	301	75	94	12	550	104	22	56	87	118	125	39	10	40	8	31	1	8	14	47	1	7	26	93	11	37	14	26	31	12	28	12	40	60	16	21	21	4	2	74	87	2	25	18	13	15	35
Braun T	11	301	425	14	48	10	424	44	7	20	57	30	22	25	4	7	6	25	3	6	10	4	1	6	21	33	12	17	3	14	8	8	29	3	12	12	4	9	6	2	2	44	14	1	22	10	3	14	23
Egghe L	7	75	14	288	9	6	64	19	3	27	25	287	3	6	8	18	3	9	0	1	2	59	0	2	3	17	1	7	6	3	20	3	14	1	13	30	2	7	31	0	0	7	9	2	2	1	8	0	4
Leydesdorff L	19	94	48	9	221	16	87	52	53	28	49	47	220	35	10	23	10	42	1	7	14	1	1	7	9	63	31	34	22	20	10	7	20	11	6	12	13	20	62	0	11	12	25	4	10	21	8	4	22
Narin F	7	12	10	6	16	34	18	14	7	8	16	7	10	9	3	1	7	33	6	1	6	1	1	1	2	7	6	14	4	6	5	0	8	4	1	2	4	8	7	0	2	6	7	1	5	2	3	2	3
Schubert A	19	550	424	64	87	18	551	79	27	41	101	94	34	41	39	30	9	50	3	9	16	27	1	19	17	64	20	39	15	27	39	13	36	9	34	35	14	20	23	5	6	72	36	2	24	12	12	23	38
Moed HF	16	104	44	19	52	14	79	121	20	64	66	39	12	120	9	7	5	26	1	6	7	7	0	6	10	48	16	60	11	23	8	6	22	4	17	8	44	11	14	3	6	22	18	2	15	7	7	1	20
Small H	53	22	7	3	53	7	27	20	54	14	20	12	20	12	13	4	10	7	1	3	9	1	2	6	0	32	13	22	25	9	6	4	15	2	1	2	8	8	20	0	3	4	12	3	7	8	2	3	4
Van Raan AFJ	7	56	20	27	28	8	41	64	14	65	35	35	14	44	6	8	3	7	1	3	7	8	1	3	4	32	10	31	4	9	9	7	11	5	17	16	30	10	16	0	4	12	14	1	4	13	4	1	9
Vinkler P	14	87	57	25	49	16	101	66	20	35	102	45	19	33	13	9	5	25	1	4	10	10	0	13	11	28	18	27	17	26	9	5	24	4	13	14	10	10	14	1	11	46	17	0	10	6	5	10	9
Rousseau R	12	118	30	287	47	7	94	39	12	35	45	288	24	15	9	18	6	12	0	3	10	51	0	5	6	60	10	18	10	14	19	8	17	7	15	45	7	20	38	1	5	28	20	5	11	4	14	4	17
Meyer M	4	125	22	3	220	10	34	12	20	14	19	24	221	6	0	13	1	2	0	9	12	1	0	4	7	33	10	38	8	18	2	0	5	17	9	13	9	36	10	1	0	12	38	2	6	33	1	6	13
Nederhof AJ	7	39	25	6	35	9	41	120	12	44	33	15	6	121	4	2	1	24	1	4	2	2	1	5	6	21	20	48	11	12	5	2	9	4	8	4	24	7	9	2	9	14	11	2	8	3	8	1	17
Vlachy J	17	10	4	8	10	3	39	9	13	6	13	9	0	4	40	0	3	6	1	0	2	0	0	7	0	3	1	6	3	2	10	6	6	1	2	1	0	0	6	0	2	5	2	1	3	2	2	4	2
Thelwall M	3	40	7	18	23	1	30	7	4	8	9	18	13	2	0	63	0	2	1	1	4	8	0	0	2	15	1	5	3	9	0	2	4	5	17	60	4	62	1	0	1	3	18	35	2	5	0	0	4
Moravcsik MJ	9	8	6	3	10	7	9	5	10	3	5	6	1	1	3	0	11	6	3	0	1	1	2	2	2	6	3	2	2	1	5	0	8	1	1	0	0	2	5	0	2	4	3	0	5	2	1	1	0
Martin BR	6	31	25	9	42	33	50	26	7	7	25	12	2	24	6	2	6	51	2	1	5	7	0	4	3	11	6	5	3	4	2	2	6	1	5	8	7	2	6	0	2	19	5	0	7	1	2	1	13
Frame JD	2	1	3	0	1	6	3	1	1	1	1	0	0	1	1	1	3	2	7	1	0	0	1	1	0	1	0	1	0	1	2	0	2	0	1	0	0	0	0	0	0	3	1	0	1	0	0	0	2
Katz JS	2	8	6	1	7	1	9	6	3	3	4	3	9	4	0	1	0	1	1	12	1	0	0	4	1	7	4	11	1	4	2	0	2	1	5	1	0	6	2	1	0	5	5	0	3	1	3	0	7
Kostoff RN	2	14	10	2	14	6	16	7	9	7	10	10	12	2	2	4	1	5	0	1	20	0	0	0	1	14	2	9	4	7	2	0	4	0	0	2	2	3	1	0	1	3	2	1	4	4	0	1	4
Burrell QL	2	47	4	59	1	1	27	7	1	8	10	51	1	2	0	8	1	7	0	0	0	60	0	0	0	1	0	0	1	0	8	1	5	0	10	15	0	0	8	0	0	4	2	1	0	0	1	1	0
Nalimov VV	1	1	1	0	1	1	1	0	2	1	0	0	0	1	0	0	2	0	1	0	0	0	5	0	0	0	1	0	0	0	1	0	4	0	0	0	0	1	0	0	1	0	0	0	0	0	0	0	0
Arunachalam S	3	7	6	2	7	1	19	6	6	3	13	5	4	5	7	0	2	4	1	4	0	0	0	31	1	7	7	7	3	5	1	1	2	0	2	1	1	4	3	1	1	30	3	0	3	2	1	1	7
Grupp H	0	26	21	3	9	2	17	10	0	4	11	6	7	6	0	2	2	3	0	1	1	0	0	1	81	13	0	6	2	0	0	0	8	80	1	1	5	2	3	0	0	11	2	0	9	2	0	2	2
Zitt M	7	93	33	17	63	7	64	48	32	32	28	60	33	21	3	15	6	11	1	7	14	1	0	7	13	94	5	34	16	12	9	4	18	6	13	12	11	11	20	2	1	26	30	3	15	12	3	2	67
Luukkonen T	10	11	12	1	31	6	20	16	13	10	18	10	10	20	1	1	3	6	0	4	2	0	1	7	0	5	32	25	10	14	1	2	8	2	8	0	1	8	6	1	8	9	21	1	4	2	2	0	7
Tijssen RJW	6	37	17	7	34	14	39	60	22	31	27	18	38	48	6	5	2	5	1	11	9	0	0	7	6	34	25	61	19	16	7	2	12	11	16	4	14	9	14	1	3	20	31	2	8	4	1	5	17
Mccain KW	10	14	3	6	22	4	15	11	25	4	17	10	8	11	3	3	2	3	0	1	4	1	0	3	2	16	10	19	26	11	2	0	8	0	3	0	8	3	10	0	3	7	4	1	4	2	1	0	4
Lewison G	6	26	14	3	20	6	27	23	9	9	26	14	18	12	2	9	1	4	1	4	7	0	0	5	0	12	14	16	11	37	1	3	5	0	18	2	2	5	4	1	1	24	12	0	9	3	2	3	10
Haitun SD	9	31	8	20	10	5	39	8	6	9	9	19	2	5	10	0	5	2	2	2	2	8	1	1	0	9	1	7	2	1	40	3	15	0	2	0	2	4	11	0	2	5	5	2	2	1	8	0	2
Bornmann L	2	12	8	3	7	0	13	6	4	7	5	8	0	2	6	2	0	2	0	0	0	1	0	1	0	4	2	2	0	3	3	14	3	3	6	3	0	1	1	2	5	4	2	1	1	1	2	0	1
Bonitz M	14	28	29	14	20	8	36	22	15	11	24	17	5	9	6	4	8	6	2	2	4	5	4	2	8	18	8	12	8	5	15	3	37	2	2	1	2	2	8	0	5	12	8	2	9	2	3	1	6
Schmoch U	1	12	3	1	11	4	9	4	2	5	4	7	17	4	1	5	1	1	0	1	0	0	0	0	80	6	2	11	0	0	0	3	2	81	2	4	3	6	4	0	0	11	2	0	2	1	2	1	1
Bordons M	2	40	12	13	6	1	34	17	1	17	13	15	9	8	2	17	1	5	1	5	0	10	0	2	1	13	8	16	3	18	2	6	2	2	41	18	2	8	1	0	1	7	12	0	4	4	3	0	6
Bar-ilan J	3	60	12	30	12	2	35	8	2	16	14	45	13	4	1	60	0	8	0	1	2	15	0	1	1	12	0	4	0	2	0	3	1	4	18	61	4	9	2	0	0	8	7	16	2	0	1	1	3
Noyons ECM	1	16	4	2	13	4	14	44	8	30	10	7	9	24	0	4	0	7	0	0	2	0	0	1	5	11	1	14	8	2	2	0	2	3	2	4	45	6	6	0	1	5	4	2	5	2	0	0	5
Kretschmer H	7	21	9	7	20	8	20	11	8	10	10	20	36	7	0	62	2	2	0	6	3	0	1	4	2	11	8	9	3	5	4	1	2	6	8	9	6	63	7	1	3	5	8	7	6	4	5	2	10
Courtial JP	9	21	6	31	62	7	23	14	20	16	14	38	10	9	6	1	5	6	0	2	1	8	0	3	3	20	6	14	10	4	11	1	8	4	1	2	6	7	63	0	2	8	4	3	2	3	6	1	5
Abt HA	0	4	2	0	0	0	5	3	0	0	1	1	1	2	0	0	0	0	0	1	0	0	0	1	0	2	1	1	0	1	0	2	0	0	0	0	0	1	0	6	0	2	2	0	0	0	0	0	2
Lindsey D	3	2	2	0	11	2	6	6	3	4	11	5	0	9	2	1	2	2	0	0	1	0	1	1	0	1	8	3	3	1	2	5	5	0	1	0	1	3	2	0	16	3	0	0	1	0	3	0	1
Garg KC	9	74	44	7	12	6	72	22	4	12	46	28	12	14	5	3	4	19	3	5	3	4	0	30	11	26	9	20	7	24	5	4	12	11	7	8	5	5	8	2	3	75	14	0	28	1	3	18	28
Persson O	8	87	14	9	25	7	36	18	12	14	17	20	38	11	2	18	3	5	1	5	2	2	0	3	2	30	21	31	4	12	5	2	8	2	12	7	4	8	4	2	0	14	88	1	10	5	6	1	18
Vaughan L	0	2	1	2	4	1	2	2	3	1	0	5	2	2	1	35	0	0	0	0	1	1	0	0	0	3	1	2	1	0	2	1	2	0	0	16	2	7	3	0	0	0	1	36	0	0	0	0	1
Nagpaul PS	3	25	22	2	10	5	24	15	7	4	10	11	6	8	3	2	5	7	1	3	4	0	0	3	9	15	4	8	4	9	2	1	9	2	4	2	5	6	2	0	1	28	10	0	29	2	1	2	15
Porter AL	1	18	10	1	21	2	12	7	8	13	6	4	33	3	2	5	2	1	0	1	4	0	0	2	2	12	2	4	2	3	1	1	2	1	4	0	2	4	3	0	0	1	5	0	2	34	0	1	3
Kyvik S	4	13	3	8	8	3	12	7	2	4	5	14	1	8	2	0	1	2	0	3	0	1	0	1	0	3	2	1	1	2	8	2	3	2	3	1	0	5	6	0	3	3	6	0	1	0	15	0	3
Krauskopf M	3	15	14	0	4	2	23	1	3	1	10	4	6	1	4	0	1	1	0	0	1	1	0	1	2	2	0	5	0	3	0	0	1	1	0	1	0	2	1	0	0	18	1	0	2	1	0	24	1
Okubo Y	7	35	23	4	22	3	38	20	4	9	9	17	13	17	2	4	0	13	2	7	4	0	0	7	2	67	7	17	4	10	2	1	6	1	6	3	5	10	5	2	1	28	18	1	15	3	3	1	68
Prpic K	1	12	7	2	17	1	17	10	5	10	8	3	2	10	3	1	1	5	0	0	2	0	1	0	1	5	6	2	0	7	3	9	3	1	9	0	2	17	3	0	6	6	4	0	5	0	13	0	7
Wagner-dobler R	4	11	4	5	3	2	7	3	1	7	3	10	3	1	1	0	2	2	1	3	1	1	0	0	2	3	2	3	0	1	3	1	3	2	2	1	0	3	3	0	0	2	6	0	0	0	4	0	3
Gupta BM	18	35	19	37	14	6	39	13	9	14	21	56	9	8	8	2	3	4	3	8	1	12	0	6	4	14	9	10	7	7	14	2	7	8	8	6	1	17	22	1	5	70	12	1	11	1	13	2	13
Todorov R	7	20	9	3	18	6	31	14	14	2	14	9	3	2	7	1	3	11	2	1	2	1	0	2	0	17	1	8	8	0	2	2	6	0	2	2	5	5	8	0	0	2	3	2	4	2	0	0	4
Sengupta IN	9	8	4	1	3	2	18	1	6	0	6	3	0	0	6	0	2	3	1	0	1	0	1	2	0	3	2	2	3	1	3	1	4	0	0	1	0	2	2	0	0	3	1	0	1	1	0	0	3
Eto H	7	21	10	13	10	4	26	7	6	7	6	16	11	8	2	2	3	4	1	1	2	5	2	1	1	9	4	6	1	3	21	0	13	3	2	3	4	10	10	0	2	19	4	0	1	2	2	1	5
Hargens LL	11	4	7	2	17	3	10	7	11	2	9	4	5	7	5	1	2	2	0	2	2	0	0	2	0	7	8	5	8	3	5	8	8	3	1	1	2	4	2	0	15	0	3	1	1	2	3	0	2
Leta J	0	68	8	1	8	1	20	8	1	1	4	11	11	2	0	12	1	3	0	2	0	0	0	1	3	10	2	6	1	36	0	1	2	4	11	9	3	3	1	1	0	12	10	2	8	0	2	9	7
Campanario JM	1	9	3	6	16	2	6	13	13	6	9	10	0	0	2	4	0	2	0	0	3	3	0	0	0	16	0	8	5	3	2	8	5	1	6	3	0	0	2	0	0	0	2	0	1	1	0	0	1
Peritz BC	6	18	7	5	14	1	21	6	7	4	8	8	2	2	6	6	3	3	0	0	1	1	0	1	0	4	4	3	8	4	3	1	3	0	3	37	1	4	2	0	2	3	2	3	0	1	0	0	0
Pouris A	1	21	14	2	12	2	17	5	2	3	7	7	16	3	1	1	1	6	1	0	5	0	0	2	3	8	1	11	1	1	0	2	2	5	1	2	1	0	1	0	0	11	3	0	3	4	0	3	3
Kademani BS	5	7	5	3	4	1	15	3	1	1	11	8	2	5	4	3	2	2	0	0	4	0	0	1	0	1	1	1	2	5	1	2	0	0	2	2	1	1	0	0	0	13	1	0	3	0	1	0	2
Abramo G	1	13	6	3	3	0	7	8	3	16	2	10	11	5	1	6	1	2	0	1	1	2	0	2	1	6	0	10	0	1	1	4	1	11	13	4	3	5	1	0	0	6	2	0	3	5	3	0	4
Yu G	0	11	8	7	15	0	7	2	2	4	4	8	13	1	2	7	0	1	0	0	6	3	0	0	1	8	1	3	0	5	2	3	2	0	3	6	0	3	1	0	0	0	3	3	0	6	0	1	1
Breimer LH	0	1	0	0	1	0	0	0	0	0	1	1	0	0	0	0	0	1	0	0	0	0	0	0	0	1	0	0	1	0	0	0	0	0	0	0	0	0	0	0	0	1	0	0	0	0	0	0	1
Wouters P	16	25	12	4	143	5	27	17	19	15	18	7	21	12	6	7	2	6	0	6	6	0	4	5	3	16	17	13	9	10	4	2	13	5	5	5	3	6	11	0	4	4	9	0	3	6	5	0	7
Bhattacharya S	0	22	4	0	21	7	10	4	1	2	7	6	88	5	1	5	0	3	1	2	0	0	0	0	5	12	3	18	2	4	0	0	2	10	6	5	4	33	5	0	0	13	9	0	11	3	1	4	7
Rinia EJ	3	15	5	8	13	5	14	21	4	40	8	7	8	16	2	0	2	9	0	0	2	4	0	2	1	12	4	11	3	2	0	0	2	1	8	3	4	0	0	0	1	5	7	0	5	4	0	1	6
Basu A	1	13	5	1	6	0	7	4	2	3	2	6	4	2	2	7	0	2	0	2	1	3	0	1	0	4	4	4	1	4	1	2	2	0	4	2	0	2	1	0	0	2	6	1	2	0	1	1	4
Guan JC	4	75	38	11	49	11	57	28	9	26	34	47	58	14	6	18	3	9	0	2	19	7	0	3	13	32	10	32	4	16	4	2	13	13	17	11	7	21	7	0	4	39	17	1	15	8	4	12	13
Macias-chapula CA	0	1	0	0	0	0	0	0	2	0	0	0	0	0	0	0	0	0	0	0	0	0	0	1	0	1	0	0	0	1	0	0	0	0	0	0	0	0	0	0	0	3	0	0	0	0	0	0	1
Uzun A	0	4	5	0	1	0	9	3	0	0	1	1	1	1	1	0	0	1	0	0	1	0	0	1	3	2	0	0	0	0	0	0	1	0	1	0	0	0	0	2	1	6	0	0	1	0	0	0	0
Stefaniak B	1	15	14	2	4	2	25	4	0	4	3	5	2	7	1	1	1	5	2	4	3	0	0	3	0	9	3	4	1	4	1	0	5	0	2	0	0	4	1	3	1	8	8	1	3	0	2	0	14
Tsay MY	6	14	3	12	10	3	15	7	4	6	12	13	4	0	2	2	5	1	0	0	3	1	0	0	0	14	2	5	7	2	6	0	5	2	0	0	2	1	5	0	1	4	4	1	0	3	1	0	2
Liang LM	2	73	16	11	16	2	35	11	8	11	9	75	12	5	2	6	0	2	0	3	4	8	0	1	0	20	6	11	5	7	4	4	3	2	7	10	2	27	1	1	2	6	11	1	7	5	7	1	11
Barre R	0	2	2	0	2	0	2	2	0	0	1	1	1	1	0	0	1	0	0	0	0	0	0	0	2	2	0	1	1	0	0	0	1	0	0	0	1	0	0	0	0	1	0	0	2	0	0	1	0
Yitzhaki M	3	6	2	25	7	1	11	4	5	2	5	28	0	0	6	0	1	0	0	0	1	0	0	2	0	2	1	3	4	1	2	2	2	0	1	2	0	0	2	0	0	0	1	0	1	1	0	0	0
Mendez A	4	14	24	2	10	3	35	13	6	8	14	1	5	6	2	2	2	4	1	6	3	1	0	5	0	7	10	14	5	6	2	0	2	0	36	0	1	6	3	1	1	7	9	0	2	1	1	0	7
Sombatsompop N	2	9	1	2	5	0	5	12	3	6	5	6	1	2	3	2	1	0	0	0	0	1	0	1	0	6	0	2	1	0	2	2	2	1	4	0	0	0	1	0	0	1	1	0	1	3	0	0	0
Inhaber H	1	2	5	0	2	5	4	2	3	1	1	0	0	1	1	0	2	3	2	0	1	0	1	0	0	2	1	2	0	0	2	0	4	0	0	0	0	0	0	0	0	2	1	0	2	1	0	0	0
Chen YS	2	5	0	13	2	1	6	1	2	2	4	11	2	0	0	0	1	0	0	0	0	4	0	0	1	0	0	0	2	0	7	0	5	1	0	1	0	0	7	0	0	8	1	0	0	0	1	0	0
Snizek WE	5	2	7	2	13	4	11	6	9	4	6	5	3	6	3	0	4	3	0	3	3	1	1	1	0	2	8	5	2	3	4	3	4	0	0	0	0	9	5	0	12	0	2	0	2	1	3	0	0
Turner WA	0	2	0	0	9	0	0	0	2	3	2	0	2	2	0	0	0	2	0	1	0	0	0	0	1	3	0	2	1	1	1	0	1	0	0	0	3	1	9	0	1	0	2	0	0	1	1	0	1
Kim MJ	0	13	12	1	7	0	21	7	0	2	4	2	4	3	1	5	0	2	1	3	1	0	0	5	1	5	4	4	1	8	0	0	2	1	4	1	0	1	0	1	0	9	6	0	3	0	0	0	10
Kunz M	2	22	1	10	3	3	24	2	1	2	1	12	1	0	2	0	2	0	0	0	0	4	0	0	0	5	0	1	1	0	21	0	4	0	0	0	1	0	7	0	0	0	2	1	0	0	6	0	1
Trimble V	0	1	1	0	1	0	1	1	0	0	1	1	1	0	0	0	0	0	0	0	1	0	0	0	0	0	0	1	0	1	0	0	0	0	0	0	0	0	0	1	0	0	0	0	0	0	0	0	0
Prathap G	0	17	3	11	0	0	14	0	0	2	4	13	1	0	0	2	0	5	0	0	0	5	0	0	0	0	0	0	0	0	0	1	0	0	6	7	1	0	0	0	3	0	1	0	0	0	0	0	0
Markusova VA	1	8	6	2	3	2	7	5	1	4	5	6	5	4	1	1	1	3	0	3	0	0	0	3	2	14	2	6	0	6	2	0	5	0	1	1	1	4	2	1	0	3	5	0	6	1	1	0	7
Lee YG	0	2	0	0	4	2	1	0	2	1	1	0	10	0	0	1	0	1	0	0	0	0	0	0	0	2	0	2	0	0	0	0	0	1	0	0	0	2	1	0	0	0	2	0	0	2	0	2	0
Sooryamoorthy R	3	19	12	5	8	2	13	7	1	5	9	12	11	4	3	4	0	1	1	6	1	0	0	5	0	6	3	14	0	8	2	1	1	9	8	1	0	9	2	0	1	11	6	0	2	1	3	0	9
Balaban AT	3	8	5	3	8	2	8	7	7	3	4	6	3	1	2	1	2	0	0	0	1	0	0	2	1	7	1	4	4	0	2	1	5	0	1	0	2	0	3	0	1	2	3	1	2	4	0	0	2
Hall DH	3	1	3	1	1	3	4	3	0	2	4	1	0	3	0	0	0	3	0	1	1	0	0	0	0	1	1	0	1	2	1	0	1	0	0	0	0	2	1	0	1	2	2	0	1	0	1	0	2
Lyon WS	1	1	2	1	2	1	3	1	0	1	3	1	0	0	0	0	1	0	0	0	0	1	0	0	0	0	0	0	0	0	2	0	0	0	0	0	0	0	1	0	0	0	1	0	0	0	1	0	0
Ortega JL	5	12	6	16	21	2	12	6	8	7	1	10	8	1	3	30	3	0	1	3	1	2	0	1	0	11	1	7	5	1	4	1	4	2	2	35	4	6	4	0	0	2	6	9	2	2	1	0	3
Pinto M	0	1	0	3	0	0	0	0	0	0	0	1	0	0	0	12	0	0	0	0	0	0	0	0	0	1	0	0	0	0	0	0	0	0	0	7	0	0	0	0	0	0	1	4	0	1	0	0	0
[truncated: 45 more columns]
