# Supplementary material for: Mining author relationship in scholarly networks based on tripartite citation analysis
Source: PLoS One. 2017 Nov 8;12(11):e0187653. doi: 10.1371/journal.pone.0187653 (PMC5678701; doi:10.1371/journal.pone.0187653)
Supplement: S5 Table — (XLSX) [file pone.0187653.s005.xlsx]

## Sheet: AKC matrix(before 2011)
	Garfield E	Glanzel W	Braun T	Egghe L	Leydesdorff L	Narin F	Schubert A	Moed HF	Small H	Van Raan AFJ	Vinkler P	Rousseau R	Meyer M	Nederhof AJ	Vlachy J	Thelwall M	Moravcsik MJ	Martin BR	Frame JD	Katz JS	Kostoff RN	Burrell QL	Nalimov VV	Arunachalam S	Grupp H	Zitt M	Luukkonen T	Tijssen RJW	Mccain KW	Lewison G	Haitun SD	Bornmann L	Bonitz M	Schmoch U	Bordons M	Bar-ilan J	Noyons ECM	Kretschmer H	Courtial JP	Abt HA	Lindsey D	Garg KC	Persson O	Vaughan L	Nagpaul PS	Porter AL	Kyvik S	Krauskopf M	Okubo Y
Garfield E	0	3	2	1	3	1	3	0	0	2	3	3	2	2	0	0	0	0	0	0	3	0	0	1	0	4	0	2	0	1	0	1	1	0	0	2	1	2	0	0	1	2	1	1	1	1	0	1	2
Glanzel W	3	0	0	16	45	3	0	0	9	21	34	0	0	19	0	16	0	7	0	0	6	9	0	4	0	32	1	16	1	21	0	9	12	7	17	0	9	0	6	1	0	31	0	0	14	2	2	19	20
Braun T	2	0	0	6	13	3	0	10	5	12	15	11	14	9	0	5	0	4	0	0	3	2	0	3	0	13	0	7	1	8	0	4	9	4	7	7	5	4	1	0	0	19	7	1	13	2	1	18	8
Egghe L	1	16	6	0	8	1	12	9	1	7	10	0	5	7	0	10	0	3	0	0	4	5	0	2	1	8	0	5	0	5	0	5	3	4	8	11	5	4	4	0	0	3	7	3	3	1	3	2	5
Leydesdorff L	3	45	13	8	0	4	19	20	8	12	20	20	0	12	0	10	0	8	0	0	5	3	0	2	3	28	0	15	2	10	0	5	4	8	9	11	7	11	9	1	0	21	10	3	9	3	1	6	9
Narin F	1	3	3	1	4	0	3	2	3	2	3	3	4	1	0	2	0	0	0	0	0	0	0	2	1	2	0	3	0	2	0	2	2	2	2	2	2	2	1	0	0	3	2	0	1	1	1	3	2
Schubert A	3	0	0	12	19	3	0	23	8	16	25	29	18	14	0	13	0	5	0	0	5	3	0	5	9	24	1	13	1	15	0	10	10	5	16	14	7	7	3	0	0	24	11	1	10	2	2	17	17
Moed HF	0	0	10	9	20	2	23	0	6	0	24	18	12	0	0	8	0	6	0	0	6	4	0	3	2	24	1	0	1	12	0	7	5	8	12	9	0	6	4	0	1	18	12	3	8	1	2	5	10
Small H	0	9	5	1	8	3	8	6	0	5	7	8	10	2	0	4	0	1	0	0	1	1	0	3	2	15	0	5	0	5	0	4	4	3	4	3	2	5	2	0	1	6	5	0	1	2	1	3	4
Van Raan AFJ	2	21	12	7	12	2	16	0	5	0	16	15	11	0	0	7	0	3	0	0	5	5	0	2	2	16	0	0	1	9	0	5	3	0	7	12	0	8	4	0	0	10	10	3	6	1	2	5	6
Vinkler P	3	34	15	10	20	3	25	24	7	16	35	26	14	11	0	11	0	5	0	0	8	4	0	4	3	19	0	15	3	11	0	7	8	6	12	10	7	6	3	0	1	27	7	3	10	2	2	9	7
Rousseau R	3	0	11	0	20	3	29	18	8	15	26	0	19	12	0	12	0	5	0	0	6	7	0	3	3	0	1	16	1	15	0	6	6	7	15	14	6	10	7	1	0	17	15	3	8	1	6	4	11
Meyer M	2	0	14	5	0	4	18	12	10	11	14	19	0	7	0	10	0	3	0	0	2	1	0	2	4	17	0	13	2	9	0	3	6	7	8	8	5	0	6	0	0	13	0	0	8	4	1	5	10
Nederhof AJ	2	19	9	7	12	1	14	0	2	0	11	12	7	0	0	6	0	4	0	0	5	0	0	3	2	15	1	0	1	9	0	6	3	5	12	8	0	4	2	0	0	10	6	2	9	1	2	5	7
Vlachy J	0	0	0	0	0	0	0	0	0	0	0	0	0	0	0	0	0	0	0	0	0	0	0	0	0	0	0	0	0	0	0	0	0	0	0	0	0	0	0	0	0	0	0	0	0	0	0	0	0
Thelwall M	0	16	5	10	10	2	13	8	4	7	11	12	10	6	0	0	0	2	0	0	5	2	0	3	1	10	0	8	0	14	0	9	4	5	13	22	3	0	1	0	0	8	10	8	3	2	2	2	8
Moravcsik MJ	0	0	0	0	0	0	0	0	0	0	0	0	0	0	0	0	0	0	0	0	0	0	0	0	0	0	0	0	0	0	0	0	0	0	0	0	0	0	0	0	0	0	0	0	0	0	0	0	0
Martin BR	0	7	4	3	8	0	5	6	1	3	5	5	3	4	0	2	0	0	0	0	1	1	0	1	2	5	0	3	1	4	0	2	1	1	1	3	3	1	2	0	0	5	3	0	3	1	1	2	2
Frame JD	0	0	0	0	0	0	0	0	0	0	0	0	0	0	0	0	0	0	0	0	0	0	0	0	0	0	0	0	0	0	0	0	0	0	0	0	0	0	0	0	0	0	0	0	0	0	0	0	0
Katz JS	0	0	0	0	0	0	0	0	0	0	0	0	0	0	0	0	0	0	0	0	0	0	0	0	0	0	0	0	0	0	0	0	0	0	0	0	0	0	0	0	0	0	0	0	0	0	0	0	0
Kostoff RN	3	6	3	4	5	0	5	6	1	5	8	6	2	5	0	5	0	1	0	0	0	0	0	1	1	8	0	6	2	4	0	6	2	2	2	6	2	3	0	0	1	5	3	2	3	0	1	2	3
Burrell QL	0	9	2	5	3	0	3	4	1	5	4	7	1	0	0	2	0	1	0	0	0	10	0	0	0	3	0	0	0	2	0	0	0	0	1	1	0	3	3	0	0	2	1	1	0	0	1	0	0
Nalimov VV	0	0	0	0	0	0	0	0	0	0	0	0	0	0	0	0	0	0	0	0	0	0	0	0	0	0	0	0	0	0	0	0	0	0	0	0	0	0	0	0	0	0	0	0	0	0	0	0	0
Arunachalam S	1	4	3	2	2	2	5	3	3	2	4	3	2	3	0	3	0	1	0	0	1	0	0	0	1	4	0	4	0	4	0	3	4	2	4	3	2	2	1	0	0	0	2	0	1	2	2	2	3
Grupp H	0	0	0	1	3	1	9	2	2	2	3	3	4	2	0	1	0	2	0	0	1	0	0	1	0	3	0	2	1	2	0	1	3	0	2	2	2	1	2	0	0	4	3	0	4	1	1	4	2
Zitt M	4	32	13	8	28	2	24	24	15	16	19	0	17	15	0	10	0	5	0	0	8	3	0	4	3	0	0	13	1	13	0	8	6	9	10	11	5	9	4	1	1	18	12	2	9	3	2	5	0
Luukkonen T	0	1	0	0	0	0	1	1	0	0	0	1	0	1	0	0	0	0	0	0	0	0	0	0	0	0	0	0	0	0	0	0	0	0	1	0	0	0	0	0	0	0	0	0	0	0	0	0	1
Tijssen RJW	2	16	7	5	15	3	13	0	5	0	15	16	13	0	0	8	0	3	0	0	6	0	0	4	2	13	0	0	1	8	0	6	6	5	10	8	5	5	1	1	0	12	0	2	8	2	2	4	7
Mccain KW	0	1	1	0	2	0	1	1	0	1	3	1	2	1	0	0	0	1	0	0	2	0	0	0	1	1	0	1	0	1	0	0	0	0	0	2	1	1	0	0	0	1	1	0	1	0	0	1	2
Lewison G	1	21	8	5	10	2	15	12	5	9	11	15	9	9	0	14	0	4	0	0	4	2	0	4	2	13	0	8	1	0	0	8	6	5	7	11	5	9	1	1	0	11	9	4	7	1	2	4	8
Haitun SD	0	0	0	0	0	0	0	0	0	0	0	0	0	0	0	0	0	0	0	0	0	0	0	0	0	0	0	0	0	0	0	0	0	0	0	0	0	0	0	0	0	0	0	0	0	0	0	0	0
Bornmann L	1	9	4	5	5	2	10	7	4	5	7	6	3	6	0	9	0	2	0	0	6	0	0	3	1	8	0	6	0	8	0	0	4	3	8	7	3	4	1	0	1	5	4	1	2	1	2	3	4
Bonitz M	1	12	9	3	4	2	10	5	4	3	8	6	6	3	0	4	0	1	0	0	2	0	0	4	3	6	0	6	0	6	0	4	0	2	5	3	2	2	1	0	0	4	4	0	4	1	2	2	5
Schmoch U	0	7	4	4	8	2	5	8	3	0	6	7	7	5	0	5	0	1	0	0	2	0	0	2	0	9	0	5	0	5	0	3	2	0	6	4	2	3	2	0	0	7	5	1	2	1	1	2	5
Bordons M	0	17	7	8	9	2	16	12	4	7	12	15	8	12	0	13	0	1	0	0	2	1	0	4	2	10	1	10	0	7	0	8	5	6	0	10	4	5	1	0	0	7	9	1	4	2	3	4	7
Bar-ilan J	2	0	7	11	11	2	14	9	3	12	10	14	8	8	0	22	0	3	0	0	6	1	0	3	2	11	0	8	2	11	0	7	3	4	10	0	5	12	1	0	0	5	9	9	5	1	2	3	7
Noyons ECM	1	9	5	5	7	2	7	0	2	0	7	6	5	0	0	3	0	3	0	0	2	0	0	2	2	5	0	5	1	5	0	3	2	2	4	5	0	3	2	0	0	5	5	2	4	1	1	4	6
Kretschmer H	2	0	4	4	11	2	7	6	5	8	6	10	0	4	0	0	0	1	0	0	3	3	0	2	1	9	0	5	1	9	0	4	2	3	5	12	3	0	3	1	0	5	8	4	5	2	1	2	5
Courtial JP	0	6	1	4	9	1	3	4	2	4	3	7	6	2	0	1	0	2	0	0	0	3	0	1	2	4	0	1	0	1	0	1	1	2	1	1	2	3	0	0	0	2	4	0	1	1	2	1	2
Abt HA	0	1	0	0	1	0	0	0	0	0	0	1	0	0	0	0	0	0	0	0	0	0	0	0	0	1	0	1	0	1	0	0	0	0	0	0	0	1	0	2	0	1	1	0	1	0	0	0	0
Lindsey D	1	0	0	0	0	0	0	1	1	0	1	0	0	0	0	0	0	0	0	0	1	0	0	0	0	1	0	0	0	0	0	1	0	0	0	0	0	0	0	0	3	0	0	0	0	0	0	0	0
Garg KC	2	31	19	3	21	3	24	18	6	10	27	17	13	10	0	8	0	5	0	0	5	2	0	0	4	18	0	12	1	11	0	5	4	7	7	5	5	5	2	1	0	0	9	1	11	3	1	12	8
Persson O	1	0	7	7	10	2	11	12	5	10	7	15	0	6	0	10	0	3	0	0	3	1	0	2	3	12	0	0	1	9	0	4	4	5	9	9	5	8	4	1	0	9	0	2	6	2	0	3	9
Vaughan L	1	0	1	3	3	0	1	3	0	3	3	3	0	2	0	8	0	0	0	0	2	1	0	0	0	2	0	2	0	4	0	1	0	1	1	9	2	4	0	0	0	1	2	0	2	0	0	0	1
Nagpaul PS	1	14	13	3	9	1	10	8	1	6	10	8	8	9	0	3	0	3	0	0	3	0	0	1	4	9	0	8	1	7	0	2	4	2	4	5	4	5	1	1	0	11	6	2	0	1	1	4	4
Porter AL	1	2	2	1	3	1	2	1	2	1	2	1	4	1	0	2	0	1	0	0	0	0	0	2	1	3	0	2	0	1	0	1	1	1	2	1	1	2	1	0	0	3	2	0	1	0	1	1	1
Kyvik S	0	2	1	3	1	1	2	2	1	2	2	6	1	2	0	2	0	1	0	0	1	1	0	2	1	2	0	2	0	2	0	2	2	1	3	2	1	1	2	0	0	1	0	0	1	1	0	1	1
Krauskopf M	1	19	18	2	6	3	17	5	3	5	9	4	5	5	0	2	0	2	0	0	2	0	0	2	4	5	0	4	1	4	0	3	2	2	4	3	4	2	1	0	0	12	3	0	4	1	1	0	3
Okubo Y	2	20	8	5	9	2	17	10	4	6	7	11	10	7	0	8	0	2	0	0	3	0	0	3	2	0	1	7	2	8	0	4	5	5	7	7	6	5	2	0	0	8	9	1	4	1	1	3	0
Prpic K	2	16	6	6	11	2	11	14	6	10	15	11	9	9	0	8	0	1	0	0	3	2	0	2	1	11	0	8	0	8	0	7	3	5	12	5	4	6	1	0	1	9	4	3	4	1	2	4	5
Wagner-dobler R	0	4	2	3	2	1	3	4	1	3	4	5	2	4	0	2	0	2	0	0	2	1	0	2	2	3	0	4	1	3	0	2	2	2	2	3	2	1	1	0	0	3	2	0	2	1	3	2	2
Gupta BM	2	15	8	5	10	3	13	7	4	6	6	0	8	5	0	4	0	3	0	0	1	3	0	2	2	10	0	6	1	5	0	3	3	4	6	5	3	0	5	0	0	0	7	0	4	2	3	5	6
Todorov R	0	1	1	1	1	1	1	1	1	1	1	1	1	1	0	1	0	1	0	0	0	0	0	1	1	1	0	1	0	1	0	2	1	1	1	1	1	1	1	0	0	1	1	0	1	1	1	1	1
Sengupta IN	0	1	0	1	0	0	0	0	0	0	0	1	0	0	0	0	0	1	0	0	0	1	0	0	0	0	0	0	0	0	0	0	0	0	0	0	0	0	1	0	0	0	1	0	0	0	0	0	0
Eto H	1	13	6	7	6	3	14	8	3	5	8	12	7	5	0	5	0	2	0	0	2	1	0	3	1	8	0	4	0	4	1	5	3	4	6	4	2	3	3	0	0	8	5	0	1	1	2	4	5
Hargens LL	0	0	1	0	0	0	0	0	0	1	0	0	0	0	0	0	0	0	0	0	0	0	0	0	0	0	0	0	0	0	0	1	0	0	0	0	0	0	0	0	0	0	0	0	0	0	0	0	0
Leta J	2	0	7	6	12	2	10	9	4	7	7	0	8	9	0	9	0	4	0	0	4	0	0	4	2	10	0	7	1	0	0	5	5	4	6	9	4	7	1	0	0	10	7	3	5	1	2	5	8
Campanario JM	2	6	4	4	5	2	7	8	5	6	8	6	4	3	0	4	0	3	0	0	5	2	0	3	2	7	0	5	1	5	0	6	3	2	6	4	3	3	1	0	2	6	4	0	2	2	1	5	3
Peritz BC	0	7	1	2	6	1	3	3	1	2	2	3	2	4	0	4	0	3	0	0	2	0	0	2	1	4	0	4	0	3	0	3	2	1	4	0	1	2	1	0	0	2	2	0	2	1	2	1	2
Pouris A	1	10	7	3	10	2	6	6	2	4	7	7	6	4	0	6	0	2	0	0	3	0	0	2	2	7	0	5	1	6	0	3	2	5	4	4	3	3	1	0	0	8	6	1	3	3	1	3	5
Kademani BS	1	8	5	1	5	1	7	6	2	6	9	4	6	5	0	3	0	5	0	0	3	0	0	2	2	5	0	5	1	5	0	3	1	1	3	2	3	1	1	0	1	7	3	0	3	2	2	4	2
Abramo G	2	9	4	5	4	0	5	8	1	5	8	10	8	6	0	12	0	1	0	0	5	1	0	0	1	8	0	6	1	6	0	5	0	6	5	9	3	6	0	0	0	8	6	2	4	0	1	2	5
Yu G	1	1	1	2	1	0	3	2	1	3	1	2	1	2	0	3	0	0	0	0	2	0	0	1	0	2	0	2	0	2	0	2	1	0	2	3	0	1	0	0	0	0	2	0	0	0	1	0	0
Breimer LH	1	1	0	1	1	0	0	1	0	1	1	1	1	1	0	1	0	0	0	0	2	0	0	0	0	2	0	1	0	1	0	1	0	1	0	3	1	1	0	0	0	1	0	1	1	0	0	0	3
Wouters P	2	8	5	1	0	2	9	8	5	8	7	8	9	6	0	5	0	3	0	0	2	0	0	2	2	9	0	9	2	6	0	4	3	2	6	6	4	4	1	0	0	9	6	0	5	2	1	3	6
Bhattacharya S	2	2	1	1	9	0	2	3	2	3	3	5	0	3	0	1	0	1	0	0	2	0	0	0	2	4	0	4	2	2	0	0	0	1	1	2	2	0	3	0	0	4	3	0	2	1	0	4	2
Rinia EJ	1	7	4	3	6	1	6	0	1	0	5	5	2	7	0	2	0	4	0	0	4	0	0	1	2	7	1	5	1	3	0	2	1	2	2	4	3	3	2	0	0	4	4	2	4	1	1	3	4
Basu A	0	6	2	3	5	1	4	3	1	2	4	6	2	3	0	5	0	3	0	0	3	0	0	2	1	4	0	3	0	3	0	4	2	2	4	6	1	2	1	0	0	4	2	2	2	1	2	1	3
Guan JC	3	36	10	6	21	4	21	18	8	10	18	18	18	11	0	15	0	5	0	0	4	3	0	3	4	20	1	20	1	12	0	8	5	5	14	15	5	8	2	1	0	21	14	2	9	3	2	5	9
Macias-chapula CA	1	4	2	1	2	0	2	1	1	1	0	2	3	3	0	2	0	0	0	0	0	0	0	1	0	3	0	1	0	2	0	0	1	1	2	1	0	1	0	0	0	2	3	0	1	0	0	1	3
Uzun A	0	3	2	1	2	0	3	1	0	1	2	2	2	1	0	2	0	0	0	0	0	1	0	1	1	1	0	3	0	1	0	1	1	0	5	2	0	2	0	1	0	1	1	0	3	1	0	0	0
Stefaniak B	1	5	2	1	1	0	5	3	1	0	0	3	2	3	0	1	0	0	0	0	0	0	0	1	0	2	1	1	0	1	0	0	1	1	2	0	0	0	0	0	0	2	3	0	0	0	0	0	5
Tsay MY	0	9	6	5	9	0	4	6	2	4	5	8	8	4	0	5	0	1	0	0	3	2	0	0	1	9	0	3	1	4	0	1	0	3	2	3	2	4	3	0	0	5	7	1	3	2	0	1	4
Liang LM	1	0	5	6	6	1	7	7	1	6	5	0	3	5	0	4	0	1	0	0	2	2	0	1	1	6	1	4	0	3	0	2	1	3	6	7	2	0	2	0	0	4	5	2	3	1	3	1	4
Barre R	0	0	0	0	0	0	0	0	0	0	0	0	0	0	0	0	0	0	0	0	0	0	0	0	0	0	0	0	0	0	0	0	0	0	0	0	0	0	0	0	0	0	0	0	0	0	0	0	0
Yitzhaki M	0	2	1	0	2	0	2	1	1	2	1	0	0	2	0	2	0	0	0	0	2	0	0	0	0	1	0	2	0	1	0	2	0	1	1	2	0	1	0	0	0	1	1	1	1	0	0	0	0
Mendez A	0	3	0	0	1	0	0	1	0	0	2	3	1	2	0	2	0	0	0	0	0	0	0	1	0	2	1	3	0	1	0	0	0	0	0	1	0	1	0	0	0	1	2	0	1	1	0	0	4
Sombatsompop N	0	2	1	2	1	1	2	2	1	2	2	2	1	2	0	4	0	1	0	0	1	0	0	2	1	2	0	2	0	3	0	2	2	1	2	4	1	2	1	0	0	1	1	1	1	1	2	1	1
Inhaber H	0	0	0	0	0	0	0	0	0	0	0	0	0	0	0	0	0	0	0	0	0	0	0	0	0	0	0	0	0	0	0	0	0	0	0	0	0	0	0	0	0	0	0	0	0	0	0	0	0
Chen YS	2	3	1	0	2	1	3	1	3	1	2	3	6	0	0	0	0	0	0	0	0	0	0	0	1	2	0	2	0	0	0	0	0	1	0	1	0	1	1	0	0	1	1	0	0	0	0	2	0
Snizek WE	0	2	1	1	1	0	1	1	0	1	2	0	0	0	0	1	0	0	0	0	1	0	0	0	0	0	0	0	0	1	0	0	0	0	1	1	1	0	0	0	0	1	1	1	0	0	0	1	0
Turner WA	0	0	0	0	0	0	0	0	0	0	0	0	0	0	0	0	0	0	0	0	0	0	0	0	0	0	0	0	0	0	0	0	0	0	0	0	0	0	0	0	0	0	0	0	0	0	0	0	0
Kim MJ	1	15	7	5	7	2	14	8	4	5	10	11	5	10	0	8	0	2	0	0	4	1	0	5	2	10	1	9	1	9	0	5	4	5	10	8	3	7	1	0	0	7	8	1	5	2	2	4	9
Kunz M	0	0	0	0	0	0	0	0	0	0	0	0	0	0	0	0	0	0	0	0	0	0	0	0	0	0	0	0	0	0	0	0	0	0	0	0	0	0	0	0	0	0	0	0	0	0	0	0	0
Trimble V	1	1	1	0	0	0	2	1	1	1	0	1	2	0	0	0	0	0	0	0	0	0	0	0	1	1	0	0	0	0	0	0	1	0	1	1	0	1	0	0	0	0	2	0	1	0	0	0	0
Prathap G	1	1	0	2	2	0	3	2	1	1	3	3	0	1	0	6	0	0	0	0	2	0	0	0	0	3	0	0	0	1	0	2	0	1	0	1	0	0	0	0	1	3	0	0	0	0	0	1	1
Markusova VA	1	7	4	2	1	1	7	3	2	2	3	3	1	4	0	3	0	1	0	0	2	0	0	3	1	0	1	3	0	4	0	2	3	1	4	2	1	1	1	0	0	3	2	0	1	1	2	3	4
Lee YG	2	2	2	1	3	2	3	2	4	2	2	4	4	1	0	1	0	1	0	0	0	0	0	1	2	3	0	2	0	1	0	1	1	2	1	2	1	2	2	0	0	2	2	0	1	1	1	2	1
Sooryamoorthy R	1	21	12	6	12	2	18	10	4	6	10	16	10	9	0	10	0	3	0	0	3	0	0	3	2	13	0	9	1	12	0	5	6	7	10	8	6	6	2	0	0	9	10	1	7	1	2	4	15
Balaban AT	0	0	0	0	0	0	0	0	1	0	0	0	0	0	0	0	0	1	0	0	0	0	0	0	0	1	0	0	0	0	0	0	0	0	0	0	0	0	0	0	0	0	0	0	0	0	0	0	0
Hall DH	0	0	0	0	0	0	0	0	0	0	0	0	0	0	0	0	0	0	0	0	0	0	0	0	0	0	0	0	0	0	0	0	0	0	0	0	0	0	0	0	0	0	0	0	0	0	0	0	0
Lyon WS	0	0	0	0	0	0	0	0	0	0	0	0	0	0	0	0	0	0	0	0	0	0	0	0	0	0	0	0	0	0	0	0	0	0	0	0	0	0	0	0	0	0	0	0	0	0	0	0	0
Ortega JL	1	7	5	5	6	1	5	4	2	4	4	5	8	3	0	8	0	2	0	0	1	1	0	1	2	4	0	2	1	4	0	2	1	3	4	0	2	3	2	0	0	5	5	1	2	3	1	2	4
Pinto M	1	2	0	3	3	0	0	2	1	0	2	1	2	1	0	7	0	0	0	0	1	0	0	0	0	2	0	1	0	3	0	1	0	1	2	8	1	1	0	0	1	0	2	3	1	0	0	0	2
[truncated: 45 more columns]
