# Supplementary material for: Mining author relationship in scholarly networks based on tripartite citation analysis
Source: PLoS One. 2017 Nov 8;12(11):e0187653. doi: 10.1371/journal.pone.0187653 (PMC5678701; doi:10.1371/journal.pone.0187653)
Supplement: S6 Table — (XLSX) [file pone.0187653.s006.xlsx]

## Sheet: AC matrix(after 2011)
	Abramo G	Abt HA	Arunachalam S	Balaban AT	Bar-ilan J	Barre R	Basu A	Bhattacharya S	Bonitz M	Bordons M	Bornmann L	Braun T	Breimer LH	Burrell QL	Campanario JM	Chen YS	Courtial JP	Egghe L	Eto H	Frame JD	Garfield E	Garg KC	Glanzel W	Grupp H	Guan JC	Gupta BM	Haitun SD	Hall DH	Hargens LL	Inhaber H	Kademani BS	Katz JS	Kim MJ	Kostoff RN	Krauskopf M	Kretschmer H	Kunz M	Kyvik S	Lee YG	Leta J	Lewison G	Leydesdorff L	Liang LM	Lindsey D	Luukkonen T	Lyon WS	Macias-chapula CA	Markusova VA	Martin BR
Abramo G	0	4	5	1	10	0	6	0	0	25	138	24	8	17	4	0	0	38	2	0	74	2	113	3	6	6	0	0	1	0	0	39	2	4	0	10	0	32	0	13	16	82	4	0	2	0	0	1	9
Abt HA	4	0	11	1	0	1	6	0	0	13	4	6	0	6	0	0	0	9	0	1	6	0	56	5	0	0	0	0	0	0	0	9	0	0	0	3	0	0	0	1	1	19	1	0	15	0	0	0	1
Arunachalam S	5	11	0	0	0	0	0	6	0	6	2	8	0	0	1	0	0	0	0	0	26	8	44	0	3	4	0	0	0	0	0	8	0	2	0	2	0	0	0	3	3	12	0	0	8	0	4	0	1
Balaban AT	1	1	0	0	2	0	0	0	0	4	10	11	0	0	1	0	0	9	0	0	24	0	6	0	0	0	0	0	0	0	0	0	0	0	0	0	0	0	0	0	0	1	0	0	0	0	0	0	1
Bar-ilan J	10	0	0	2	0	0	0	0	1	1	73	29	0	12	6	0	1	42	0	0	54	0	60	0	3	1	0	0	2	0	0	5	0	1	0	12	0	2	0	0	0	21	7	0	1	0	0	0	10
Barre R	0	1	0	0	0	0	0	0	0	1	0	0	0	0	0	1	0	0	0	0	1	1	3	0	0	0	0	0	0	0	0	0	0	0	1	0	0	0	0	0	0	0	0	0	0	0	0	0	1
Basu A	6	6	0	0	0	0	0	2	1	5	1	0	0	0	0	1	0	2	0	1	14	3	23	1	3	0	0	0	0	0	0	6	0	6	0	3	0	1	0	4	10	21	3	0	2	0	0	0	0
Bhattacharya S	0	0	6	0	0	0	2	0	0	0	1	5	0	0	0	4	4	2	0	0	4	4	18	8	13	2	0	0	0	0	0	4	2	24	0	0	0	0	2	0	0	24	1	0	2	0	0	0	1
Bonitz M	0	0	0	0	1	0	1	0	0	0	4	3	0	0	0	1	0	7	0	0	16	0	6	0	0	0	0	0	0	0	0	1	0	0	0	0	0	0	0	0	1	4	0	1	0	0	0	0	0
Bordons M	25	13	6	4	1	1	5	0	0	0	17	14	4	3	5	0	0	13	1	2	21	1	93	0	2	2	0	0	0	0	0	24	1	4	0	14	0	6	1	6	8	19	3	2	12	0	0	0	2
Bornmann L	138	4	2	10	73	0	1	1	4	17	0	53	4	37	27	1	0	246	1	0	219	0	195	21	9	3	0	0	3	0	0	21	1	18	0	23	0	8	4	9	38	306	14	2	5	0	2	1	48
Braun T	24	6	8	11	29	0	0	5	3	14	53	0	4	10	14	0	0	90	2	2	152	5	120	3	19	2	0	0	7	0	2	7	7	20	0	9	0	4	0	4	10	58	9	2	6	0	0	0	5
Breimer LH	8	0	0	0	0	0	0	0	0	4	4	4	0	0	0	0	1	0	2	0	1	0	1	0	0	0	0	0	0	0	0	0	0	0	0	4	0	4	0	2	2	1	0	0	0	0	0	0	0
Burrell QL	17	6	0	0	12	0	0	0	0	3	37	10	0	0	0	0	0	136	0	0	23	0	86	0	4	1	0	0	2	0	0	3	0	0	0	3	0	0	0	0	0	22	8	1	0	0	0	0	2
Campanario JM	4	0	1	1	6	0	0	0	0	5	27	14	0	0	0	0	0	13	0	0	64	0	35	0	1	0	0	0	0	0	0	0	0	0	0	0	0	0	0	0	1	11	1	0	0	0	0	0	1
Chen YS	0	0	0	0	0	1	1	4	1	0	1	0	0	0	0	0	0	1	0	0	3	1	1	2	2	0	0	0	0	0	0	0	0	0	1	0	0	0	42	0	0	8	0	0	0	0	0	0	1
Courtial JP	0	0	0	0	1	0	0	4	0	0	0	0	1	0	0	0	0	2	0	0	6	0	4	0	0	0	0	0	1	0	0	0	0	12	0	0	0	0	0	1	0	19	0	0	0	0	0	0	0
Egghe L	38	9	0	9	42	0	2	2	7	13	246	90	0	136	13	1	2	0	0	1	152	2	174	4	7	7	0	0	3	0	0	12	0	5	0	73	0	2	0	5	5	133	18	6	8	0	2	1	9
Eto H	2	0	0	0	0	0	0	0	0	1	1	2	2	0	0	0	0	0	0	0	0	0	0	0	0	0	0	0	0	0	0	0	0	0	0	1	0	1	0	1	1	0	0	0	0	0	0	0	0
Frame JD	0	1	0	0	0	0	1	0	0	2	0	2	0	0	0	0	0	1	0	0	1	0	7	0	2	0	0	0	0	0	0	5	1	4	0	0	0	1	1	0	1	7	0	0	5	0	0	0	2
Garfield E	74	6	26	24	54	1	14	4	16	21	219	152	1	23	64	3	6	152	0	1	0	6	316	4	10	3	0	0	14	0	1	29	9	42	3	4	0	3	2	7	13	320	6	6	12	0	0	1	22
Garg KC	2	0	8	0	0	1	3	4	0	1	0	5	0	0	0	1	0	2	0	0	6	0	11	0	2	2	0	0	0	0	0	0	0	4	1	1	0	0	0	1	1	6	0	0	1	0	0	0	1
Glanzel W	113	56	44	6	60	3	23	18	6	93	195	120	1	86	35	1	4	174	0	7	316	11	0	2	19	12	0	1	5	0	3	137	12	49	1	71	0	10	1	43	25	344	16	9	74	0	2	1	13
Grupp H	3	5	0	0	0	0	1	8	0	0	21	3	0	0	0	2	0	4	0	0	4	0	2	0	11	0	0	0	0	0	0	1	0	7	0	0	0	0	1	0	1	22	1	0	0	0	0	0	3
Guan JC	6	0	3	0	3	0	3	13	0	2	9	19	0	4	1	2	0	7	0	2	10	2	19	11	0	0	0	0	0	0	2	7	5	33	0	0	0	0	0	0	0	43	9	0	4	0	0	0	5
Gupta BM	6	0	4	0	1	0	0	2	0	2	3	2	0	1	0	0	0	7	0	0	3	2	12	0	0	0	0	1	0	0	0	1	2	0	0	0	0	0	0	1	1	6	0	1	0	0	0	0	0
Haitun SD	0	0	0	0	0	0	0	0	0	0	0	0	0	0	0	0	0	0	0	0	0	0	0	0	0	0	0	0	0	0	0	0	0	0	0	0	0	0	0	0	0	0	0	0	0	0	0	0	0
Hall DH	0	0	0	0	0	0	0	0	0	0	0	0	0	0	0	0	0	0	0	0	0	0	1	0	0	1	0	0	0	0	0	0	0	0	0	0	0	0	0	0	0	1	0	0	0	0	0	0	0
Hargens LL	1	0	0	0	2	0	0	0	0	0	3	7	0	2	0	0	1	3	0	0	14	0	5	0	0	0	0	0	0	0	0	0	0	0	0	0	0	3	0	0	2	5	0	0	0	0	0	0	0
Inhaber H	0	0	0	0	0	0	0	0	0	0	0	0	0	0	0	0	0	0	0	0	0	0	0	0	0	0	0	0	0	0	0	0	0	0	0	0	0	0	0	0	0	0	0	0	0	0	0	0	0
Kademani BS	0	0	0	0	0	0	0	0	0	0	0	2	0	0	0	0	0	0	0	0	1	0	3	0	2	0	0	0	0	0	0	0	0	2	0	0	0	0	0	0	0	0	0	0	0	0	0	0	0
Katz JS	39	9	8	0	5	0	6	4	1	24	21	7	0	3	0	0	0	12	0	5	29	0	137	1	7	1	0	0	0	0	0	0	6	6	0	17	0	11	3	7	5	46	13	1	28	0	0	0	4
Kim MJ	2	0	0	0	0	0	0	2	0	1	1	7	0	0	0	0	0	0	0	1	9	0	12	0	5	2	0	0	0	0	0	6	0	0	4	0	0	0	0	2	1	7	1	0	2	0	0	0	4
Kostoff RN	4	0	2	0	1	0	6	24	0	4	18	20	0	0	0	0	12	5	0	4	42	4	49	7	33	0	0	0	0	0	2	6	0	0	0	0	0	0	1	1	5	75	0	0	7	0	0	1	4
Krauskopf M	0	0	0	0	0	1	0	0	0	0	0	0	0	0	0	1	0	0	0	0	3	1	1	0	0	0	0	0	0	0	0	0	4	0	0	0	0	0	0	0	0	0	0	0	0	0	0	0	2
Kretschmer H	10	3	2	0	12	0	3	0	0	14	23	9	4	3	0	0	0	73	1	0	4	1	71	0	0	0	0	0	0	0	0	17	0	0	0	0	0	12	0	1	1	14	7	0	4	0	0	0	2
Kunz M	0	0	0	0	0	0	0	0	0	0	0	0	0	0	0	0	0	0	0	0	0	0	0	0	0	0	0	0	0	0	0	0	0	0	0	0	0	0	0	0	0	0	0	0	0	0	0	0	0
Kyvik S	32	0	0	0	2	0	1	0	0	6	8	4	4	0	0	0	0	2	1	1	3	0	10	0	0	0	0	0	3	0	0	11	0	0	0	12	0	0	0	5	8	11	0	0	3	0	0	1	2
Lee YG	0	0	0	0	0	0	0	2	0	1	4	0	0	0	0	42	0	0	0	1	2	0	1	1	0	0	0	0	0	0	0	3	0	1	0	0	0	0	0	0	0	25	1	0	0	0	0	0	0
Leta J	13	1	3	0	0	0	4	0	0	6	9	4	2	0	0	0	1	5	1	0	7	1	43	0	0	1	0	0	0	0	0	7	2	1	0	1	0	5	0	0	25	1	1	1	3	0	0	3	0
Lewison G	16	1	3	0	0	0	10	0	1	8	38	10	2	0	1	0	0	5	1	1	13	1	25	1	0	1	0	0	2	0	0	5	1	5	0	1	0	8	0	25	0	17	0	1	4	0	2	5	3
Leydesdorff L	82	19	12	1	21	0	21	24	4	19	306	58	1	22	11	8	19	133	0	7	320	6	344	22	43	6	0	1	5	0	0	46	7	75	0	14	0	11	25	1	17	0	39	3	56	0	0	1	24
Liang LM	4	1	0	0	7	0	3	1	0	3	14	9	0	8	1	0	0	18	0	0	6	0	16	1	9	0	0	0	0	0	0	13	1	0	0	7	0	0	1	1	0	39	0	0	1	0	0	0	1
Lindsey D	0	0	0	0	0	0	0	0	1	2	2	2	0	1	0	0	0	6	0	0	6	0	9	0	0	1	0	0	0	0	0	1	0	0	0	0	0	0	0	1	1	3	0	0	0	0	0	0	0
Luukkonen T	2	15	8	0	1	0	2	2	0	12	5	6	0	0	0	0	0	8	0	5	12	1	74	0	4	0	0	0	0	0	0	28	2	7	0	4	0	3	0	3	4	56	1	0	0	0	0	0	1
Lyon WS	0	0	0	0	0	0	0	0	0	0	0	0	0	0	0	0	0	0	0	0	0	0	0	0	0	0	0	0	0	0	0	0	0	0	0	0	0	0	0	0	0	0	0	0	0	0	0	0	0
Macias-chapula CA	0	0	4	0	0	0	0	0	0	0	2	0	0	0	0	0	0	2	0	0	0	0	2	0	0	0	0	0	0	0	0	0	0	0	0	0	0	0	0	0	2	0	0	0	0	0	0	0	0
Markusova VA	1	0	0	0	0	0	0	0	0	0	1	0	0	0	0	0	0	1	0	0	1	0	1	0	0	0	0	0	0	0	0	0	0	1	0	0	0	1	0	3	5	1	0	0	0	0	0	0	0
Martin BR	9	1	1	1	10	1	0	1	0	2	48	5	0	2	1	1	0	9	0	2	22	1	13	3	5	0	0	0	0	0	0	4	4	4	2	2	0	2	0	0	3	24	1	0	1	0	0	0	0
Mccain KW	1	0	0	0	2	0	0	0	0	3	10	18	0	4	3	0	0	11	0	0	49	0	12	0	0	0	0	0	5	0	0	0	1	3	0	1	0	0	0	0	1	45	0	0	6	0	0	0	0
Mendez A	0	0	0	0	0	0	0	0	0	0	0	1	0	0	0	0	0	0	0	0	0	0	0	0	0	0	0	0	0	0	0	0	0	0	0	0	0	0	0	0	0	0	0	0	0	0	0	0	0
Meyer M	11	0	0	0	2	1	0	23	0	4	9	30	6	0	1	7	0	7	3	2	10	15	62	13	37	1	0	0	0	0	0	7	1	30	1	3	0	3	8	5	6	173	8	0	10	0	0	0	10
Moed HF	111	2	3	4	35	0	4	1	2	19	204	68	2	13	28	0	0	58	0	4	237	4	232	5	13	2	0	1	3	0	0	20	1	16	0	1	0	14	0	4	15	192	10	3	13	0	0	2	25
Moravcsik MJ	3	1	0	0	1	0	0	0	0	0	5	0	0	1	0	0	0	2	0	0	6	0	6	0	0	0	0	0	2	0	0	3	0	2	0	1	0	0	0	1	1	1	1	0	0	0	0	1	0
Nagpaul PS	2	6	3	0	1	0	2	1	0	3	1	2	0	0	0	0	0	4	0	1	2	3	28	0	2	0	0	0	0	0	0	4	1	4	0	5	0	0	0	1	0	18	0	0	7	0	0	0	2
Nalimov VV	0	0	0	0	0	0	0	0	0	0	0	0	0	0	0	0	0	0	0	0	4	0	1	0	0	0	0	0	0	0	0	2	0	0	0	0	0	0	0	0	0	1	0	0	0	0	0	0	0
Narin F	18	8	7	0	4	0	5	16	0	15	30	16	0	3	4	9	0	16	0	1	40	0	134	14	10	1	0	0	0	0	0	41	2	37	0	3	0	5	13	7	18	142	4	1	19	0	0	1	4
Nederhof AJ	4	0	2	0	10	0	0	0	0	5	33	4	0	1	2	0	0	14	0	0	34	0	50	0	0	2	0	1	3	0	0	3	10	4	2	0	0	11	0	1	10	21	1	0	0	0	0	0	8
Noyons ECM	3	0	0	0	2	0	0	6	0	0	2	2	0	0	0	0	12	2	0	0	7	0	5	1	0	0	0	0	0	0	0	2	0	22	0	0	0	0	0	0	0	54	0	0	1	0	0	0	1
Okubo Y	2	0	3	0	0	1	3	0	0	0	0	0	0	0	0	1	0	0	0	1	3	3	11	0	2	1	0	0	0	0	0	1	1	0	1	1	0	0	0	2	0	2	0	0	4	0	0	1	1
Ortega JL	1	0	0	0	22	0	0	0	0	2	0	0	0	0	0	0	0	1	0	1	2	0	11	1	1	0	0	0	0	0	0	5	0	0	0	6	0	0	1	0	0	18	0	0	2	0	0	0	0
Peritz BC	0	0	0	0	2	0	0	0	0	0	2	0	0	0	0	0	1	2	0	0	8	0	1	0	0	0	0	0	1	0	0	0	0	1	0	0	0	0	0	0	1	4	0	0	0	0	0	0	1
Persson O	5	9	9	0	2	0	3	3	1	12	17	6	1	3	0	4	1	16	0	4	24	1	79	1	2	1	0	0	0	0	0	31	1	1	0	17	0	2	0	3	2	67	4	0	17	0	0	0	1
Pinto M	0	0	0	0	0	0	0	0	0	0	2	0	0	0	0	0	0	25	0	0	0	0	0	0	0	0	0	0	0	0	0	0	0	0	0	0	0	0	0	0	0	0	0	0	0	0	0	0	0
Porter AL	10	3	5	3	2	1	2	7	1	16	6	31	0	6	0	0	2	3	0	0	23	4	28	9	18	0	0	0	2	0	0	5	2	35	0	0	0	0	0	2	7	111	0	0	2	0	0	0	3
Pouris A	7	1	10	0	0	0	1	1	0	2	9	4	0	0	1	0	0	4	0	1	13	3	10	0	4	4	0	0	0	0	0	10	9	8	0	0	0	1	0	1	0	16	0	0	0	0	0	0	3
Prathap G	0	0	3	0	0	0	5	4	0	1	45	7	0	1	0	0	0	46	0	0	70	5	85	0	2	1	0	0	0	0	1	2	0	4	0	0	0	0	0	0	0	69	1	0	0	0	0	0	0
Prpic K	14	0	2	0	0	0	3	0	0	8	5	2	4	2	0	0	1	0	1	0	2	1	3	0	0	2	0	0	1	0	0	3	0	0	0	4	0	15	0	7	8	2	1	0	0	0	0	1	2
Rinia EJ	19	1	1	0	0	0	0	0	0	3	5	2	0	0	0	0	0	2	0	0	5	1	5	0	3	1	0	0	1	0	0	1	1	2	0	0	0	1	0	0	0	7	0	0	0	0	0	0	2
Rousseau R	18	4	0	2	24	0	0	1	4	7	81	41	0	37	15	2	0	118	0	0	124	0	108	0	4	0	0	0	2	0	0	9	0	2	0	13	0	1	0	2	4	115	14	2	7	0	0	1	8
Schmoch U	17	3	1	0	1	0	1	7	0	5	7	6	0	0	0	2	0	2	0	1	3	0	29	18	16	5	0	0	0	0	0	17	2	6	0	1	0	6	4	1	0	59	2	0	4	0	0	0	3
Schubert A	25	3	8	5	25	0	5	2	2	4	143	47	1	26	7	0	0	70	0	2	91	4	216	2	16	1	0	0	2	0	0	24	3	17	0	10	0	4	0	8	7	92	3	3	18	0	0	3	14
Sengupta IN	1	0	0	0	1	0	0	2	0	0	1	3	0	0	3	0	1	3	0	0	7	0	4	0	1	0	0	0	0	0	0	0	1	0	0	0	0	0	0	0	0	6	0	0	1	0	0	0	0
Small H	2	5	0	1	8	0	13	8	1	2	33	15	2	1	0	0	10	41	0	0	110	0	88	5	2	2	0	0	5	0	0	8	2	29	0	2	0	1	4	0	5	151	2	1	14	0	0	0	2
Snizek WE	0	0	0	0	0	0	0	0	0	0	2	0	0	0	0	0	0	0	0	0	0	0	1	0	0	0	0	0	0	0	0	0	0	1	0	0	0	0	1	0	0	0	0	0	0	0	0	0	0
Sombatsompop N	11	0	3	2	4	0	0	0	0	1	7	11	0	0	11	0	0	6	0	0	27	1	11	0	1	1	0	0	0	0	0	1	0	1	0	0	0	1	0	0	1	12	0	0	1	0	0	0	1
Sooryamoorthy R	11	2	2	0	3	0	4	0	0	4	5	0	2	1	0	0	0	2	0	1	6	1	18	0	0	4	0	0	0	0	0	17	1	0	0	3	0	4	1	2	2	5	1	1	3	0	0	0	0
Stefaniak B	0	0	0	0	0	0	0	0	0	0	0	0	0	0	0	0	0	0	0	0	1	0	0	0	0	0	0	0	0	0	0	0	0	0	0	0	0	0	0	0	0	0	0	0	0	0	0	0	0
Thelwall M	4	0	0	0	179	0	2	0	0	8	47	3	2	0	0	0	0	10	0	0	13	0	23	0	1	0	0	0	0	0	0	3	0	1	0	59	0	2	1	0	0	76	1	0	2	0	0	0	10
Tijssen RJW	21	2	2	0	4	0	1	3	0	2	38	2	0	0	1	0	0	5	0	1	14	1	17	4	7	1	0	0	1	0	0	10	0	6	0	3	0	2	2	0	1	55	2	0	1	0	0	0	9
Todorov R	1	0	0	0	0	0	0	0	0	0	2	1	0	0	1	0	0	0	0	0	3	0	1	0	0	0	0	0	0	0	0	0	0	0	0	0	0	0	0	0	0	2	0	0	0	0	0	0	0
Trimble V	0	9	0	0	0	0	0	0	0	2	2	0	0	0	0	0	0	0	0	0	2	0	0	0	0	0	0	0	0	0	0	0	0	0	0	0	0	0	0	2	2	0	0	2	0	0	0	0	0
Tsay MY	2	0	0	1	4	0	1	2	1	0	1	0	0	0	0	1	0	5	0	0	8	0	8	0	3	2	0	0	1	0	0	2	1	1	0	0	0	0	0	0	1	16	1	0	4	0	0	0	0
Turner WA	0	0	0	0	0	0	0	0	0	0	0	0	0	0	0	0	0	0	0	0	0	0	0	0	0	0	0	0	0	0	0	0	0	0	0	0	0	0	0	0	0	0	0	0	0	0	0	0	0
Uzun A	3	1	0	0	0	0	2	0	0	3	0	4	1	0	0	0	1	0	0	0	3	1	7	0	0	2	0	0	0	0	0	0	6	2	1	1	0	0	0	0	1	3	0	0	1	0	0	0	2
Van Raan AFJ	101	9	4	0	20	0	3	0	0	14	185	27	0	19	7	0	0	80	0	3	101	2	177	5	1	3	0	1	3	0	0	40	1	11	0	5	0	6	0	3	9	123	2	4	9	0	0	0	13
Vaughan L	3	0	0	0	47	0	1	0	0	2	22	0	0	0	0	0	0	2	0	0	12	0	4	0	0	0	0	0	0	0	0	0	0	2	0	14	0	0	0	0	2	9	0	0	0	0	0	0	1
Vinkler P	18	1	1	1	13	0	2	0	1	3	108	26	0	7	4	0	0	50	0	0	72	0	99	1	2	0	0	0	0	0	0	5	0	2	0	1	0	0	0	0	1	87	4	1	2	0	0	0	7
Vlachy J	1	0	0	0	0	0	0	0	0	0	0	0	0	0	0	0	0	0	0	0	0	0	1	0	0	0	0	0	0	0	0	0	0	0	0	0	0	0	0	0	0	0	0	0	0	0	0	0	0
Wagner-dobler R	0	4	2	0	0	0	0	0	0	3	0	1	0	0	0	0	0	0	0	0	0	0	14	0	0	0	0	0	0	0	0	6	0	0	0	1	0	0	0	0	0	4	1	0	3	0	0	0	0
Wouters P	0	0	0	0	15	0	0	0	3	2	14	1	0	0	0	0	2	4	0	0	8	0	5	0	0	0	0	0	1	0	0	1	0	0	0	1	0	2	0	0	0	7	0	0	1	0	0	0	4
Yitzhaki M	0	0	0	0	0	0	0	0	0	0	0	0	0	0	0	0	0	1	0	0	1	0	0	1	0	0	0	0	0	0	0	0	0	0	0	0	0	0	0	0	6	4	1	0	0	0	0	0	0
Yu G	0	1	0	2	6	0	0	0	0	0	4	10	0	5	5	0	0	10	0	0	14	1	11	0	3	0	0	0	0	0	0	0	0	3	0	0	0	0	0	0	0	5	0	0	1	0	0	0	2
Zitt M	12	8	4	1	14	0	0	5	2	10	35	41	0	15	2	0	2	24	0	0	91	2	190	4	10	1	0	0	0	0	0	13	4	20	0	12	0	4	0	3	2	149	3	3	25	0	0	0	3
	1163	262	242	93	809	13	188	225	64	500	2691	1158	59	521	280	96	84	1885	16	67	2944	117	4017	184	385	96	0	6	81	0	11	762	120	610	18	459	0	215	119	206	330	3757	232	57	444	0	12	26	327
[truncated: 46 more columns]
