# Supplementary material for: Mining author relationship in scholarly networks based on tripartite citation analysis
Source: PLoS One. 2017 Nov 8;12(11):e0187653. doi: 10.1371/journal.pone.0187653 (PMC5678701; doi:10.1371/journal.pone.0187653)
Supplement: S8 Table — (XLSX) [file pone.0187653.s008.xlsx]

## Sheet: ABC matrix(after 2011)
	Abramo G	Abt HA	Arunachalam S	Balaban AT	Bar-ilan J	Barre R	Basu A	Bhattacharya S	Bonitz M	Bordons M	Bornmann L	Braun T	Breimer LH	Burrell QL	Campanario JM	Chen YS	Courtial JP	Egghe L	Eto H	Frame JD	Garfield E	Garg KC	Glanzel W	Grupp H	Guan JC	Gupta BM	Haitun SD	Hall DH	Hargens LL	Inhaber H	Kademani BS	Katz JS	Kim MJ	Kostoff RN	Krauskopf M	Kretschmer H	Kunz M	Kyvik S	Lee YG	Leta J	Lewison G	Leydesdorff L	Liang LM	Lindsey D	Luukkonen T	Lyon WS	Macias-chapula CA	Markusova VA	Martin BR
Abramo G	0	1	0	2	6	0	2	2	0	11	29	0	0	3	2	1	0	10	0	0	1	1	15	0	25	3	0	0	0	0	0	0	0	0	0	6	0	0	0	2	0	37	2	0	0	0	0	0	0
Abt HA	1	0	0	1	1	0	0	0	0	0	1	0	0	1	0	0	0	1	0	0	1	0	1	0	1	0	0	0	0	0	0	0	0	0	0	1	0	0	0	1	0	1	0	0	0	0	0	0	0
Arunachalam S	0	0	0	0	0	0	0	0	0	0	0	0	0	0	0	0	0	0	0	0	0	0	0	0	0	0	0	0	0	0	0	0	0	0	0	0	0	0	0	0	0	0	0	0	0	0	0	0	0
Balaban AT	2	1	0	0	4	0	0	0	0	0	6	1	0	3	2	0	0	4	0	0	2	0	5	0	6	0	0	0	0	0	0	0	0	0	0	1	0	0	0	1	0	4	0	0	0	0	0	0	0
Bar-ilan J	6	1	0	4	0	0	0	0	0	0	22	0	0	2	1	0	0	6	0	0	2	0	16	0	3	0	0	0	0	0	0	0	0	0	0	1	0	0	0	1	0	6	1	0	0	0	0	0	0
Barre R	0	0	0	0	0	0	0	0	0	0	0	0	0	0	0	0	0	0	0	0	0	0	0	0	0	0	0	0	0	0	0	0	0	0	0	0	0	0	0	0	0	0	0	0	0	0	0	0	0
Basu A	2	0	0	0	0	0	0	1	0	0	3	0	0	0	0	1	0	0	0	0	0	0	2	0	4	0	0	0	0	0	0	0	0	1	0	0	0	0	0	0	1	5	2	0	0	0	0	0	1
Bhattacharya S	2	0	0	0	0	0	1	0	0	1	4	0	0	0	0	0	0	0	0	0	0	0	0	0	10	1	0	0	0	0	0	0	0	0	0	0	0	0	1	1	0	11	2	0	0	0	0	0	1
Bonitz M	0	0	0	0	0	0	0	0	0	0	0	0	0	0	0	0	0	0	0	0	0	0	0	0	0	0	0	0	0	0	0	0	0	0	0	0	0	0	0	0	0	0	0	0	0	0	0	0	0
Bordons M	11	0	0	0	0	0	0	1	0	0	7	0	0	0	0	0	0	1	0	0	0	6	8	0	3	2	0	0	0	0	0	0	1	0	0	2	0	0	0	1	4	6	1	0	0	0	0	0	0
Bornmann L	29	1	0	6	22	0	3	4	0	7	0	0	0	3	5	0	0	10	0	0	2	1	21	0	17	1	0	0	0	0	0	0	0	1	0	3	0	0	0	3	0	36	3	0	0	0	0	0	1
Braun T	0	0	0	1	0	0	0	0	0	0	0	0	0	0	0	0	0	0	0	0	0	0	1	0	1	0	0	0	0	0	0	0	0	0	0	0	0	0	0	0	0	1	0	0	0	0	0	0	0
Breimer LH	0	0	0	0	0	0	0	0	0	0	0	0	0	0	0	0	0	0	0	0	0	0	0	0	0	0	0	0	0	0	0	0	0	0	0	0	0	0	0	0	0	0	0	0	0	0	0	0	0
Burrell QL	3	1	0	3	2	0	0	0	0	0	3	0	0	0	0	0	0	8	0	0	1	0	10	0	4	0	0	0	0	0	0	0	0	0	0	1	0	0	0	1	0	3	0	0	0	0	0	0	0
Campanario JM	2	0	0	2	1	0	0	0	0	0	5	0	0	0	0	0	0	2	0	0	2	0	1	0	3	0	0	0	0	0	0	0	0	0	0	1	0	0	0	1	0	4	0	0	0	0	0	0	0
Chen YS	1	0	0	0	0	0	1	0	0	0	0	0	0	0	0	0	0	0	0	0	0	0	0	0	9	0	0	0	0	0	0	0	0	0	0	0	0	0	2	0	0	7	0	0	0	0	0	0	0
Courtial JP	0	0	0	0	0	0	0	0	0	0	0	0	0	0	0	0	0	0	0	0	0	0	0	0	0	0	0	0	0	0	0	0	0	0	0	0	0	0	0	0	0	0	0	0	0	0	0	0	0
Egghe L	10	1	0	4	6	0	0	0	0	1	10	0	0	8	2	0	0	0	0	0	1	0	8	0	8	1	0	0	0	0	0	0	0	0	0	3	0	0	0	1	0	3	0	0	0	0	0	0	0
Eto H	0	0	0	0	0	0	0	0	0	0	0	0	0	0	0	0	0	0	0	0	0	0	0	0	0	0	0	0	0	0	0	0	0	0	0	0	0	0	0	0	0	0	0	0	0	0	0	0	0
Frame JD	0	0	0	0	0	0	0	0	0	0	0	0	0	0	0	0	0	0	0	0	0	0	0	0	0	0	0	0	0	0	0	0	0	0	0	0	0	0	0	0	0	0	0	0	0	0	0	0	0
Garfield E	1	1	0	2	2	0	0	0	0	0	2	0	0	1	2	0	0	1	0	0	0	0	1	0	2	0	0	0	0	0	0	0	0	0	0	6	0	0	0	1	0	3	0	0	0	0	0	0	0
Garg KC	1	0	0	0	0	0	0	0	0	6	1	0	0	0	0	0	0	0	0	0	0	0	1	0	2	1	0	0	0	0	0	0	0	0	0	3	0	0	0	0	5	1	0	0	0	0	0	0	0
Glanzel W	15	1	0	5	16	0	2	0	0	8	21	1	0	10	1	0	0	8	0	0	1	1	0	0	21	2	0	0	0	0	1	0	2	10	0	4	0	0	0	5	0	37	2	0	0	0	0	0	1
Grupp H	0	0	0	0	0	0	0	0	0	0	0	0	0	0	0	0	0	0	0	0	0	0	0	0	0	0	0	0	0	0	0	0	0	0	0	0	0	0	0	0	0	0	0	0	0	0	0	0	0
Guan JC	25	1	0	6	3	0	4	10	0	3	17	1	0	4	3	9	0	8	0	0	2	2	21	0	0	9	0	0	0	0	2	0	1	0	0	8	0	0	4	3	0	33	8	0	0	0	0	0	7
Gupta BM	3	0	0	0	0	0	0	1	0	2	1	0	0	0	0	0	0	1	0	0	0	1	2	0	9	0	0	0	0	0	0	0	0	0	0	5	0	0	0	0	2	4	0	0	0	0	0	0	0
Haitun SD	0	0	0	0	0	0	0	0	0	0	0	0	0	0	0	0	0	0	0	0	0	0	0	0	0	0	0	0	0	0	0	0	0	0	0	0	0	0	0	0	0	0	0	0	0	0	0	0	0
Hall DH	0	0	0	0	0	0	0	0	0	0	0	0	0	0	0	0	0	0	0	0	0	0	0	0	0	0	0	0	0	0	0	0	0	0	0	0	0	0	0	0	0	0	0	0	0	0	0	0	0
Hargens LL	0	0	0	0	0	0	0	0	0	0	0	0	0	0	0	0	0	0	0	0	0	0	0	0	0	0	0	0	0	0	0	0	0	0	0	0	0	0	0	0	0	0	0	0	0	0	0	0	0
Inhaber H	0	0	0	0	0	0	0	0	0	0	0	0	0	0	0	0	0	0	0	0	0	0	0	0	0	0	0	0	0	0	0	0	0	0	0	0	0	0	0	0	0	0	0	0	0	0	0	0	0
Kademani BS	0	0	0	0	0	0	0	0	0	0	0	0	0	0	0	0	0	0	0	0	0	0	1	0	2	0	0	0	0	0	0	0	0	0	0	0	0	0	0	0	0	0	0	0	0	0	0	0	0
Katz JS	0	0	0	0	0	0	0	0	0	0	0	0	0	0	0	0	0	0	0	0	0	0	0	0	0	0	0	0	0	0	0	0	0	0	0	0	0	0	0	0	0	0	0	0	0	0	0	0	0
Kim MJ	0	0	0	0	0	0	0	0	0	1	0	0	0	0	0	0	0	0	0	0	0	0	2	0	1	0	0	0	0	0	0	0	0	0	0	0	0	0	0	0	0	1	0	0	0	0	0	0	0
Kostoff RN	0	0	0	0	0	0	1	0	0	0	1	0	0	0	0	0	0	0	0	0	0	0	10	0	0	0	0	0	0	0	0	0	0	0	0	0	0	0	0	0	0	1	0	0	0	0	0	0	0
Krauskopf M	0	0	0	0	0	0	0	0	0	0	0	0	0	0	0	0	0	0	0	0	0	0	0	0	0	0	0	0	0	0	0	0	0	0	0	0	0	0	0	0	0	0	0	0	0	0	0	0	0
Kretschmer H	6	1	0	1	1	0	0	0	0	2	3	0	0	1	1	0	0	3	0	0	6	3	4	0	8	5	0	0	0	0	0	0	0	0	0	0	0	0	0	1	2	6	2	0	0	0	0	0	0
Kunz M	0	0	0	0	0	0	0	0	0	0	0	0	0	0	0	0	0	0	0	0	0	0	0	0	0	0	0	0	0	0	0	0	0	0	0	0	0	0	0	0	0	0	0	0	0	0	0	0	0
Kyvik S	0	0	0	0	0	0	0	0	0	0	0	0	0	0	0	0	0	0	0	0	0	0	0	0	0	0	0	0	0	0	0	0	0	0	0	0	0	0	0	0	0	0	0	0	0	0	0	0	0
Lee YG	0	0	0	0	0	0	0	1	0	0	0	0	0	0	0	2	0	0	0	0	0	0	0	0	4	0	0	0	0	0	0	0	0	0	0	0	0	0	0	1	0	3	4	0	0	0	0	0	0
Leta J	2	1	0	1	1	0	0	1	0	1	3	0	0	1	1	0	0	1	0	0	1	0	5	0	3	0	0	0	0	0	0	0	0	0	0	1	0	0	1	0	0	2	1	0	0	0	0	0	0
Lewison G	0	0	0	0	0	0	1	0	0	4	0	0	0	0	0	0	0	0	0	0	0	5	0	0	0	2	0	0	0	0	0	0	0	0	0	2	0	0	0	0	0	0	1	0	0	0	0	1	0
Leydesdorff L	37	1	0	4	6	0	5	11	0	6	36	1	0	3	4	7	0	3	0	0	3	1	37	0	33	4	0	0	0	0	0	0	1	1	0	6	0	0	3	2	0	0	8	0	0	0	0	0	5
Liang LM	2	0	0	0	1	0	2	2	0	1	3	0	0	0	0	0	0	0	0	0	0	0	2	0	8	0	0	0	0	0	0	0	0	0	0	2	0	0	4	1	1	8	0	0	0	0	0	0	1
Lindsey D	0	0	0	0	0	0	0	0	0	0	0	0	0	0	0	0	0	0	0	0	0	0	0	0	0	0	0	0	0	0	0	0	0	0	0	0	0	0	0	0	0	0	0	0	0	0	0	0	0
Luukkonen T	0	0	0	0	0	0	0	0	0	0	0	0	0	0	0	0	0	0	0	0	0	0	0	0	0	0	0	0	0	0	0	0	0	0	0	0	0	0	0	0	0	0	0	0	0	0	0	0	0
Lyon WS	0	0	0	0	0	0	0	0	0	0	0	0	0	0	0	0	0	0	0	0	0	0	0	0	0	0	0	0	0	0	0	0	0	0	0	0	0	0	0	0	0	0	0	0	0	0	0	0	0
Macias-chapula CA	0	0	0	0	0	0	0	0	0	0	0	0	0	0	0	0	0	0	0	0	0	0	0	0	0	0	0	0	0	0	0	0	0	0	0	0	0	0	0	0	0	0	0	0	0	0	0	0	0
Markusova VA	0	0	0	0	0	0	0	0	0	0	0	0	0	0	0	0	0	0	0	0	0	0	0	0	0	0	0	0	0	0	0	0	0	0	0	0	0	0	0	0	1	0	0	0	0	0	0	0	0
Martin BR	0	0	0	0	0	0	1	1	0	0	1	0	0	0	0	0	0	0	0	0	0	0	1	0	7	0	0	0	0	0	0	0	0	0	0	0	0	0	0	0	0	5	1	0	0	0	0	0	0
Mccain KW	0	0	0	0	0	0	0	0	0	0	0	0	0	0	0	0	0	0	0	0	0	0	0	0	0	0	0	0	0	0	0	0	0	0	0	0	0	0	0	0	0	0	0	0	0	0	0	0	0
Mendez A	0	0	0	0	0	0	0	0	0	0	0	0	0	0	0	0	0	0	0	0	0	0	0	0	0	0	0	0	0	0	0	0	0	0	0	0	0	0	0	0	0	0	0	0	0	0	0	0	0
Meyer M	5	0	0	0	0	0	2	3	0	0	2	0	0	0	0	0	0	0	0	0	0	0	14	0	21	0	0	0	0	0	0	0	0	3	0	0	0	0	5	1	0	36	10	0	0	0	0	0	5
Moed HF	11	1	0	3	11	0	0	2	0	8	24	1	0	2	3	0	0	4	0	0	1	0	42	0	8	0	0	0	0	0	0	0	0	0	0	2	0	0	0	2	0	19	0	0	0	0	0	0	0
Moravcsik MJ	0	0	0	0	0	0	0	0	0	0	0	0	0	0	0	0	0	0	0	0	0	0	0	0	0	0	0	0	0	0	0	0	0	0	0	0	0	0	0	0	0	0	0	0	0	0	0	0	0
Nagpaul PS	0	0	0	0	0	0	0	0	0	0	0	0	0	0	0	0	0	0	0	0	0	0	0	0	0	0	0	0	0	0	0	0	0	0	0	0	0	0	0	0	0	0	0	0	0	0	0	0	0
Nalimov VV	0	0	0	0	0	0	0	0	0	0	0	0	0	0	0	0	0	0	0	0	0	0	0	0	0	0	0	0	0	0	0	0	0	0	0	0	0	0	0	0	0	0	0	0	0	0	0	0	0
Narin F	0	0	0	0	1	0	0	0	0	0	1	0	0	0	0	0	0	0	0	0	0	0	3	0	0	0	0	0	0	0	0	0	0	0	0	0	0	0	0	0	0	2	0	0	0	0	0	0	0
Nederhof AJ	0	0	0	0	0	0	0	0	0	0	0	0	0	0	0	0	0	0	0	0	0	0	0	0	0	0	0	0	0	0	0	0	0	0	0	0	0	0	0	0	0	0	0	0	0	0	0	0	0
Noyons ECM	0	0	0	0	0	0	0	0	0	0	0	0	0	0	0	0	0	0	0	0	0	0	0	0	0	0	0	0	0	0	0	0	0	0	0	0	0	0	0	0	0	0	0	0	0	0	0	0	0
Okubo Y	0	0	0	0	0	0	0	0	0	0	0	0	0	0	0	0	0	0	0	0	0	0	0	0	0	0	0	0	0	0	0	0	0	0	0	0	0	0	0	0	0	0	0	0	0	0	0	0	0
Ortega JL	4	0	0	0	2	0	0	0	0	0	5	0	0	0	0	0	0	1	0	0	0	0	1	0	4	0	0	0	0	0	0	0	0	0	0	1	0	0	1	0	0	4	1	0	0	0	0	0	0
Peritz BC	0	0	0	0	0	0	0	0	0	0	0	0	0	0	0	0	0	0	0	0	0	0	0	0	0	0	0	0	0	0	0	0	0	0	0	0	0	0	0	0	0	0	0	0	0	0	0	0	0
Persson O	8	0	0	0	1	0	1	2	0	2	7	0	0	0	0	0	0	0	0	0	0	0	6	0	3	1	0	0	0	0	0	0	0	1	0	1	0	0	0	0	0	12	1	0	0	0	0	0	1
Pinto M	3	0	0	0	0	0	0	0	0	0	0	0	0	0	0	0	0	3	0	0	0	0	0	0	2	1	0	0	0	0	0	0	0	0	0	1	0	0	0	0	0	2	0	0	0	0	0	0	0
Porter AL	2	0	0	0	1	0	0	2	0	0	3	0	0	0	0	0	0	0	0	0	0	0	5	0	17	0	0	0	0	0	0	0	0	0	0	0	0	0	2	1	0	22	3	0	0	0	0	0	1
Pouris A	7	0	0	0	0	0	2	2	0	3	3	0	0	0	0	0	0	0	0	0	0	0	1	0	7	0	0	0	0	0	0	0	2	0	0	1	0	0	0	0	0	6	2	0	0	0	0	0	0
Prathap G	15	1	0	5	6	0	0	1	0	2	14	0	0	4	2	0	0	15	0	0	2	1	19	0	11	2	0	0	0	0	0	0	0	0	0	2	0	0	0	3	0	30	0	0	0	0	0	0	0
Prpic K	0	0	0	0	0	0	0	0	0	0	0	0	0	0	0	0	0	0	0	0	0	0	0	0	0	0	0	0	0	0	0	0	0	0	0	0	0	0	0	0	0	0	0	0	0	0	0	0	0
Rinia EJ	0	0	0	0	0	0	0	0	0	0	0	0	0	0	0	0	0	0	0	0	0	0	0	0	0	0	0	0	0	0	0	0	0	0	0	0	0	0	0	0	0	0	0	0	0	0	0	0	0
Rousseau R	25	1	0	8	15	0	2	1	0	5	19	1	0	8	5	4	0	34	0	0	2	1	22	0	62	3	0	0	0	0	0	0	0	1	0	6	0	0	1	2	1	20	24	0	0	0	0	0	0
Schmoch U	2	0	0	0	0	0	0	0	0	1	9	0	0	0	1	0	0	0	0	0	0	0	2	0	1	0	0	0	0	0	0	0	0	0	0	0	0	0	0	1	0	3	2	0	0	0	0	0	0
Schubert A	3	1	0	3	8	0	0	0	0	1	8	0	0	1	2	0	0	2	0	0	2	1	26	0	5	2	0	0	0	0	0	0	0	0	0	2	0	0	0	2	0	10	0	0	0	0	0	0	0
Sengupta IN	0	0	0	0	0	0	0	0	0	0	0	0	0	0	0	0	0	0	0	0	0	0	0	0	0	0	0	0	0	0	0	0	0	0	0	0	0	0	0	0	0	0	0	0	0	0	0	0	0
Small H	0	0	0	0	0	0	1	0	0	0	0	0	0	0	0	0	0	0	0	0	0	0	0	0	0	0	0	0	0	0	0	0	0	0	0	0	0	0	0	0	0	1	0	0	0	0	0	0	0
Snizek WE	0	0	0	0	0	0	0	0	0	0	0	0	0	0	0	0	0	0	0	0	0	0	0	0	0	0	0	0	0	0	0	0	0	0	0	0	0	0	0	0	0	0	0	0	0	0	0	0	0
Sombatsompop N	0	0	0	0	0	0	0	0	0	0	0	0	0	0	0	0	0	0	0	0	0	0	0	0	0	0	0	0	0	0	0	0	0	0	0	0	0	0	0	0	0	0	0	0	0	0	0	0	0
Sooryamoorthy R	5	0	0	0	0	0	0	0	0	4	1	0	0	0	0	0	0	0	0	0	0	0	0	0	4	0	0	0	0	0	0	0	0	0	0	2	0	0	0	0	0	3	2	0	0	0	0	0	0
Stefaniak B	0	0	0	0	0	0	0	0	0	0	0	0	0	0	0	0	0	0	0	0	0	0	0	0	0	0	0	0	0	0	0	0	0	0	0	0	0	0	0	0	0	0	0	0	0	0	0	0	0
Thelwall M	18	0	0	1	20	0	0	2	0	6	28	1	0	0	1	0	0	3	0	0	1	0	14	0	10	0	0	0	0	0	0	0	1	0	0	4	0	0	1	0	1	23	5	0	0	0	0	0	3
Tijssen RJW	0	0	0	0	0	0	0	0	0	0	2	0	0	0	0	0	0	0	0	0	0	0	0	0	4	0	0	0	0	0	0	0	0	0	0	0	0	0	1	0	0	5	1	0	0	0	0	0	2
Todorov R	0	0	0	0	0	0	0	0	0	0	0	0	0	0	0	0	0	0	0	0	0	0	0	0	0	0	0	0	0	0	0	0	0	0	0	0	0	0	0	0	0	0	0	0	0	0	0	0	0
Trimble V	0	0	0	0	0	0	0	0	0	0	0	0	0	0	0	0	0	0	0	0	0	0	0	0	0	0	0	0	0	0	0	0	0	0	0	0	0	0	0	0	0	0	0	0	0	0	0	0	0
Tsay MY	4	0	0	0	0	0	1	0	0	1	1	0	0	0	0	0	0	0	0	0	0	0	7	0	3	0	0	0	0	0	0	0	0	0	0	0	0	0	0	0	0	11	0	0	0	0	0	0	0
Turner WA	0	0	0	0	0	0	0	0	0	0	0	0	0	0	0	0	0	0	0	0	0	0	0	0	0	0	0	0	0	0	0	0	0	0	0	0	0	0	0	0	0	0	0	0	0	0	0	0	0
Uzun A	0	0	0	0	0	0	0	0	0	0	0	0	0	0	0	0	0	0	0	0	0	0	0	0	0	0	0	0	0	0	0	0	0	0	0	0	0	0	0	0	0	0	0	0	0	0	0	0	0
Van Raan AFJ	15	1	0	2	6	0	1	1	0	4	11	0	0	1	2	0	0	2	0	0	2	1	10	0	3	1	0	0	0	0	0	0	0	1	0	1	0	0	0	2	0	24	3	0	0	0	0	0	1
Vaughan L	0	0	0	0	1	0	0	0	0	0	0	0	0	0	0	0	0	0	0	0	0	0	0	0	0	0	0	0	0	0	0	0	0	0	0	0	0	0	0	0	0	0	0	0	0	0	0	0	0
Vinkler P	3	1	0	3	2	0	0	0	0	0	6	0	0	1	4	0	0	1	0	0	2	0	4	0	3	0	0	0	0	0	0	0	0	0	0	1	0	0	0	2	0	10	0	0	0	0	0	0	0
Vlachy J	0	0	0	0	0	0	0	0	0	0	0	0	0	0	0	0	0	0	0	0	0	0	0	0	0	0	0	0	0	0	0	0	0	0	0	0	0	0	0	0	0	0	0	0	0	0	0	0	0
Wagner-dobler R	0	0	0	0	0	0	0	0	0	0	0	0	0	0	0	0	0	0	0	0	0	0	0	0	0	0	0	0	0	0	0	0	0	0	0	0	0	0	0	0	0	0	0	0	0	0	0	0	0
Wouters P	3	0	0	0	13	0	0	0	0	1	7	0	0	0	0	0	0	0	0	0	0	0	4	0	1	0	0	0	0	0	0	0	0	0	0	0	0	0	0	0	0	4	1	0	0	0	0	0	0
Yitzhaki M	0	0	0	0	0	0	0	0	0	0	0	0	0	0	0	0	0	0	0	0	0	0	0	0	0	0	0	0	0	0	0	0	0	0	0	0	0	0	0	0	0	0	0	0	0	0	0	0	0
Yu G	4	1	0	1	2	0	0	0	0	0	8	0	0	5	0	0	0	7	0	0	1	2	7	0	3	0	0	0	0	0	0	0	0	0	0	2	0	0	0	1	1	6	0	0	0	0	0	0	0
Zitt M	9	1	0	6	11	0	2	0	0	1	18	1	0	2	5	1	0	4	0	0	2	1	48	0	12	2	0	0	0	0	0	0	1	8	0	2	0	0	0	2	0	34	2	0	0	0	0	0	0
	307	20	0	74	172	0	35	51	0	93	356	8	0	64	49	25	0	143	0	0	40	28	410	0	378	43	0	0	0	0	3	0	9	27	0	84	0	0	26	46	19	515	95	0	0	0	0	1	30
[truncated: 46 more columns]
