# Supplementary material for: Mining author relationship in scholarly networks based on tripartite citation analysis
Source: PLoS One. 2017 Nov 8;12(11):e0187653. doi: 10.1371/journal.pone.0187653 (PMC5678701; doi:10.1371/journal.pone.0187653)
Supplement: S10 Table — (XLSX) [file pone.0187653.s010.xlsx]

## Sheet: AKC matrix(after 2011)
	Schubert A	Glanzel W	Braun T	Egghe L	Leydesdorff L	Vinkler P	Moravcsik MJ	Bonitz M	Small H	Van Raan AFJ	Rousseau R	Lewison G	Gupta BM	Kretschmer H	Moed HF	Nederhof AJ	Burrell QL	Haitun SD	Bar-ilan J	Garg KC	Eto H	Kostoff RN	Pouris A	Abramo G	Yu G	Meyer M	Zitt M	Bornmann L	Nagpaul PS	Wagner-dobler R	Todorov R	Campanario JM	Nalimov VV	Tsay MY	Garfield E	Narin F	Vlachy J	Frame JD	Arunachalam S	Tijssen RJW	Courtial JP	Persson O	Prpic K	Leta J	Peritz BC	Bhattacharya S	Guan JC	Macias-chapula CA	Liang LM
Abramo G	4	20	0	7	21	2	0	0	0	11	10	9	0	9	8	0	2	0	3	2	0	1	9	0	6	2	8	21	0	0	0	1	0	0	1	0	0	0	0	1	0	3	0	4	0	4	16	0	1
Abt HA	0	0	0	0	0	0	0	0	0	0	0	0	0	0	0	0	0	0	0	0	0	0	0	0	0	0	0	0	0	0	0	0	0	0	0	0	0	0	0	0	0	0	0	0	0	0	0	0	0
Arunachalam S	0	0	0	0	0	0	0	0	0	0	0	0	0	0	0	0	0	0	0	0	0	0	0	0	0	0	0	0	0	0	0	0	0	0	0	0	0	0	0	0	0	0	0	0	0	0	0	0	0
Balaban AT	0	1	0	2	1	0	0	0	0	1	1	1	0	1	1	0	1	0	0	0	0	0	1	2	1	1	1	1	0	0	0	1	0	0	0	0	0	0	0	1	0	1	0	1	0	1	1	0	0
Bar-ilan J	1	4	0	2	6	2	0	0	0	3	6	2	0	1	4	0	0	0	0	1	0	0	1	3	1	0	3	6	0	0	0	0	0	3	0	0	0	0	0	0	0	1	0	2	0	0	5	0	1
Barre R	0	0	0	0	0	0	0	0	0	0	0	0	0	0	0	0	0	0	0	0	0	0	0	0	0	0	0	0	0	0	0	0	0	0	0	0	0	0	0	0	0	0	0	0	0	0	0	0	0
Basu A	0	5	0	1	4	0	0	0	0	2	2	3	0	2	2	0	0	0	0	1	0	0	4	4	2	1	5	4	0	0	0	1	0	1	0	0	0	0	0	1	0	2	0	1	0	3	3	0	0
Bhattacharya S	1	5	0	1	5	0	0	0	0	1	5	4	0	4	3	0	0	0	0	0	0	1	3	4	2	4	3	4	0	0	0	1	0	0	0	0	0	0	0	3	0	2	0	2	0	0	10	0	1
Bonitz M	0	0	0	0	0	0	0	0	0	0	0	0	0	0	0	0	0	0	0	0	0	0	0	0	0	0	0	0	0	0	0	0	0	0	0	0	0	0	0	0	0	0	0	0	0	0	0	0	0
Bordons M	4	11	0	2	13	1	0	0	0	3	8	9	0	6	8	0	0	0	3	1	0	0	5	10	5	2	4	14	0	0	0	2	0	1	0	0	0	0	0	2	0	4	0	5	0	4	11	0	2
Bornmann L	4	21	0	6	18	2	0	0	0	12	14	6	0	7	11	0	1	0	6	2	0	0	11	21	5	2	10	0	0	0	0	3	0	3	1	0	0	0	0	2	0	5	0	5	0	4	16	0	1
Braun T	0	0	0	0	0	0	0	0	0	0	0	0	0	0	0	0	0	0	0	0	0	0	0	0	0	0	0	0	0	0	0	0	0	0	0	0	0	0	0	0	0	0	0	0	0	0	0	0	0
Breimer LH	0	0	0	0	0	0	0	0	0	0	0	0	0	0	0	0	0	0	0	0	0	0	0	0	0	0	0	0	0	0	0	0	0	0	0	0	0	0	0	0	0	0	0	0	0	0	0	0	0
Burrell QL	0	2	0	2	1	1	0	0	0	0	2	0	0	0	0	0	0	0	0	0	0	0	0	2	0	0	1	1	0	0	0	0	0	0	0	0	0	0	0	0	0	0	0	0	0	0	2	0	0
Campanario JM	1	2	0	1	2	0	0	0	0	1	1	1	0	1	1	0	0	0	0	1	0	0	1	1	1	1	1	3	0	0	0	0	0	0	0	0	0	0	0	1	0	1	0	1	0	1	1	0	0
Chen YS	0	3	0	1	11	0	0	0	0	3	4	1	0	2	2	0	0	0	0	1	0	0	1	7	1	1	3	4	0	0	0	0	0	0	0	0	0	0	0	1	0	1	0	1	0	2	8	0	1
Courtial JP	0	0	0	0	0	0	0	0	0	0	0	0	0	0	0	0	0	0	0	0	0	0	0	0	0	0	0	0	0	0	0	0	0	0	0	0	0	0	0	0	0	0	0	0	0	0	0	0	0
Egghe L	0	7	0	0	5	1	0	0	0	5	7	2	0	3	4	0	2	0	2	1	0	0	4	7	1	1	3	6	0	0	0	1	0	1	0	0	0	0	0	1	0	1	0	3	0	1	4	0	0
Eto H	0	0	0	0	0	0	0	0	0	0	0	0	0	0	0	0	0	0	0	0	0	0	0	0	0	0	0	0	0	0	0	0	0	0	0	0	0	0	0	0	0	0	0	0	0	0	0	0	0
Frame JD	0	0	0	0	0	0	0	0	0	0	0	0	0	0	0	0	0	0	0	0	0	0	0	0	0	0	0	0	0	0	0	0	0	0	0	0	0	0	0	0	0	0	0	0	0	0	0	0	0
Garfield E	0	0	0	0	0	0	0	0	0	0	1	0	0	1	1	0	0	0	0	0	0	0	1	1	0	0	0	1	0	0	0	0	0	0	0	0	0	0	0	0	0	0	0	0	0	0	1	0	0
Garg KC	0	2	0	1	2	0	0	0	0	2	1	1	0	0	1	0	0	0	1	0	0	0	2	2	0	0	1	2	0	0	0	1	0	0	0	0	0	0	0	0	0	0	0	1	0	0	2	0	0
Glanzel W	9	0	0	7	20	2	0	0	0	14	12	9	1	6	13	0	2	0	4	2	0	0	7	20	4	5	12	21	0	0	0	2	0	4	0	0	0	0	0	3	0	5	0	5	0	5	14	0	3
Grupp H	0	0	0	0	0	0	0	0	0	0	0	0	0	0	0	0	0	0	0	0	0	0	0	0	0	0	0	0	0	0	0	0	0	0	0	0	0	0	0	0	0	0	0	0	0	0	0	0	0
Guan JC	4	14	0	4	33	2	0	0	0	9	26	8	1	10	8	0	2	0	5	2	0	2	6	16	5	8	13	16	0	0	0	1	0	4	1	0	0	0	0	5	0	3	0	4	0	10	0	0	7
Gupta BM	0	1	0	0	0	0	0	0	0	0	1	0	0	1	0	0	0	0	0	0	0	0	0	0	0	0	0	0	0	0	0	0	0	0	0	0	0	0	0	0	0	1	0	0	0	0	1	0	1
Haitun SD	0	0	0	0	0	0	0	0	0	0	0	0	0	0	0	0	0	0	0	0	0	0	0	0	0	0	0	0	0	0	0	0	0	0	0	0	0	0	0	0	0	0	0	0	0	0	0	0	0
Hall DH	0	0	0	0	0	0	0	0	0	0	0	0	0	0	0	0	0	0	0	0	0	0	0	0	0	0	0	0	0	0	0	0	0	0	0	0	0	0	0	0	0	0	0	0	0	0	0	0	0
Hargens LL	0	0	0	0	0	0	0	0	0	0	0	0	0	0	0	0	0	0	0	0	0	0	0	0	0	0	0	0	0	0	0	0	0	0	0	0	0	0	0	0	0	0	0	0	0	0	0	0	0
Inhaber H	0	0	0	0	0	0	0	0	0	0	0	0	0	0	0	0	0	0	0	0	0	0	0	0	0	0	0	0	0	0	0	0	0	0	0	0	0	0	0	0	0	0	0	0	0	0	0	0	0
Kademani BS	0	0	0	0	0	0	0	0	0	1	0	0	0	0	0	0	0	0	0	0	0	0	0	0	0	0	0	1	0	0	0	0	0	0	0	0	0	0	0	0	0	0	0	0	0	0	2	0	0
Katz JS	0	0	0	0	0	0	0	0	0	0	0	0	0	0	0	0	0	0	0	0	0	0	0	0	0	0	0	0	0	0	0	0	0	0	0	0	0	0	0	0	0	0	0	0	0	0	0	0	0
Kim MJ	1	1	0	0	1	0	0	0	0	1	0	0	0	0	0	0	0	0	0	0	0	0	0	1	0	0	0	1	0	0	0	0	0	0	0	0	0	0	0	0	0	0	0	0	0	0	2	0	0
Kostoff RN	0	0	0	0	2	0	0	0	0	0	2	0	0	0	1	0	0	0	0	0	0	0	0	1	1	0	0	0	0	0	0	0	0	0	0	0	0	0	0	1	0	0	0	0	0	1	2	0	0
Krauskopf M	0	0	0	0	0	0	0	0	0	0	0	0	0	0	0	0	0	0	0	0	0	0	0	0	0	0	0	0	0	0	0	0	0	0	0	0	0	0	0	0	0	0	0	0	0	0	0	0	0
Kretschmer H	1	6	0	3	6	0	0	0	0	2	10	4	1	0	4	0	0	0	1	0	0	0	3	9	3	2	4	7	0	0	0	1	0	1	1	0	0	0	0	1	0	3	0	1	0	4	10	0	2
Kunz M	0	0	0	0	0	0	0	0	0	0	0	0	0	0	0	0	0	0	0	0	0	0	0	0	0	0	0	0	0	0	0	0	0	0	0	0	0	0	0	0	0	0	0	0	0	0	0	0	0
Kyvik S	0	0	0	0	0	0	0	0	0	0	0	0	0	0	0	0	0	0	0	0	0	0	0	0	0	0	0	0	0	0	0	0	0	0	0	0	0	0	0	0	0	0	0	0	0	0	0	0	0
Lee YG	0	1	0	1	5	0	0	0	0	1	4	2	0	3	2	0	0	0	0	0	0	0	0	0	0	4	1	1	0	0	0	0	0	0	0	0	0	0	0	0	0	1	0	0	0	1	4	0	1
Leta J	3	5	0	3	5	0	0	0	0	4	4	5	0	1	5	0	0	0	2	1	0	0	2	4	1	2	3	5	0	0	0	1	0	1	0	0	0	0	0	2	0	1	0	0	0	2	4	0	0
Lewison G	2	9	0	2	7	1	0	0	0	5	7	0	0	4	6	0	0	0	2	1	0	0	4	9	6	2	5	6	0	0	0	1	0	0	0	0	0	0	0	2	0	4	0	5	0	4	8	0	0
Leydesdorff L	7	20	0	5	0	2	0	0	0	14	20	7	0	6	10	0	1	0	6	2	0	2	6	21	8	12	9	18	0	0	0	2	0	6	0	0	0	0	0	5	0	4	0	5	0	5	33	0	4
Liang LM	0	3	0	0	4	1	0	0	0	1	8	0	1	2	0	0	0	0	1	0	0	0	0	1	1	1	0	1	0	0	0	0	0	0	0	0	0	0	0	1	0	2	0	0	0	1	7	0	0
Lindsey D	0	0	0	0	0	0	0	0	0	0	0	0	0	0	0	0	0	0	0	0	0	0	0	0	0	0	0	0	0	0	0	0	0	0	0	0	0	0	0	0	0	0	0	0	0	0	0	0	0
Luukkonen T	0	0	0	0	0	0	0	0	0	0	0	0	0	0	0	0	0	0	0	0	0	0	0	0	0	0	0	0	0	0	0	0	0	0	0	0	0	0	0	0	0	0	0	0	0	0	0	0	0
Lyon WS	0	0	0	0	0	0	0	0	0	0	0	0	0	0	0	0	0	0	0	0	0	0	0	0	0	0	0	0	0	0	0	0	0	0	0	0	0	0	0	0	0	0	0	0	0	0	0	0	0
Macias-chapula CA	0	0	0	0	0	0	0	0	0	0	0	0	0	0	0	0	0	0	0	0	0	0	0	0	0	0	0	0	0	0	0	0	0	0	0	0	0	0	0	0	0	0	0	0	0	0	0	0	0
Markusova VA	0	1	0	1	1	0	0	0	0	1	1	1	0	1	1	0	0	0	0	0	0	0	1	1	1	1	1	1	0	0	0	1	0	0	0	0	0	0	0	1	0	1	0	1	0	1	1	0	0
Martin BR	0	1	0	1	7	0	0	0	0	1	4	2	0	2	2	0	0	0	0	0	0	0	1	4	1	1	2	3	0	0	0	1	0	0	0	0	0	0	0	2	0	2	0	2	0	1	4	0	1
Mccain KW	0	0	0	0	0	0	0	0	0	0	0	0	0	0	0	0	0	0	0	0	0	0	0	0	0	0	0	0	0	0	0	0	0	0	0	0	0	0	0	0	0	0	0	0	0	0	0	0	0
Mendez A	0	0	0	0	0	0	0	0	0	0	0	0	0	0	0	0	0	0	0	0	0	0	0	0	0	0	0	0	0	0	0	0	0	0	0	0	0	0	0	0	0	0	0	0	0	0	0	0	0
Meyer M	1	5	0	1	12	0	0	0	0	2	3	2	0	2	2	0	0	0	0	0	0	0	1	2	1	0	4	2	0	0	0	1	0	1	0	0	0	0	0	3	0	1	0	2	0	4	8	0	1
Moed HF	2	13	0	4	10	1	0	0	0	6	11	6	0	4	0	0	0	0	4	1	0	1	5	8	4	2	4	11	0	0	0	1	0	1	1	0	0	0	0	2	0	3	0	5	0	3	8	0	0
Moravcsik MJ	0	0	0	0	0	0	0	0	0	0	0	0	0	0	0	0	0	0	0	0	0	0	0	0	0	0	0	0	0	0	0	0	0	0	0	0	0	0	0	0	0	0	0	0	0	0	0	0	0
Nagpaul PS	0	0	0	0	0	0	0	0	0	0	0	0	0	0	0	0	0	0	0	0	0	0	0	0	0	0	0	0	0	0	0	0	0	0	0	0	0	0	0	0	0	0	0	0	0	0	0	0	0
Nalimov VV	0	0	0	0	0	0	0	0	0	0	0	0	0	0	0	0	0	0	0	0	0	0	0	0	0	0	0	0	0	0	0	0	0	0	0	0	0	0	0	0	0	0	0	0	0	0	0	0	0
Narin F	0	0	0	0	0	0	0	0	0	0	0	0	0	0	0	0	0	0	0	0	0	0	0	0	0	0	0	0	0	0	0	0	0	0	0	0	0	0	0	0	0	0	0	0	0	0	0	0	0
Nederhof AJ	0	0	0	0	0	0	0	0	0	0	0	0	0	0	0	0	0	0	0	0	0	0	0	0	0	0	0	0	0	0	0	0	0	0	0	0	0	0	0	0	0	0	0	0	0	0	0	0	0
Noyons ECM	0	0	0	0	0	0	0	0	0	0	0	0	0	0	0	0	0	0	0	0	0	0	0	0	0	0	0	0	0	0	0	0	0	0	0	0	0	0	0	0	0	0	0	0	0	0	0	0	0
Okubo Y	0	0	0	0	0	0	0	0	0	0	0	0	0	0	0	0	0	0	0	0	0	0	0	0	0	0	0	0	0	0	0	0	0	0	0	0	0	0	0	0	0	0	0	0	0	0	0	0	0
Ortega JL	0	2	0	2	4	0	0	0	0	2	3	2	0	2	2	0	0	0	2	1	0	0	2	3	2	1	1	3	0	0	0	1	0	0	0	0	0	0	0	2	0	1	0	2	0	1	5	0	1
Peritz BC	0	0	0	0	0	0	0	0	0	0	0	0	0	0	0	0	0	0	0	0	0	0	0	0	0	0	0	0	0	0	0	0	0	0	0	0	0	0	0	0	0	0	0	0	0	0	0	0	0
Persson O	0	5	0	1	4	1	0	0	0	3	4	4	1	3	3	0	0	0	1	0	0	0	3	3	2	1	3	5	0	0	0	1	0	0	0	0	0	0	0	2	0	0	0	1	0	2	3	0	2
Pinto M	0	2	0	1	5	0	0	0	0	2	2	0	0	1	2	0	0	0	0	1	0	0	1	2	1	1	1	2	0	0	0	1	0	1	0	0	0	0	0	0	0	0	0	0	0	0	2	0	0
Porter AL	1	6	0	2	13	1	0	0	0	4	7	4	0	3	2	0	1	0	1	0	0	0	2	5	3	5	3	4	0	0	0	1	0	0	0	0	0	0	0	3	0	1	0	2	0	3	11	0	1
Pouris A	0	7	0	4	6	0	0	0	0	4	5	4	0	3	5	0	0	0	1	2	0	0	0	9	2	1	5	11	0	0	0	1	0	0	1	0	0	0	0	1	0	3	0	2	0	3	6	0	0
Prathap G	1	8	0	6	7	1	0	0	0	4	6	3	0	2	6	0	3	0	3	1	0	0	4	9	2	1	4	7	0	0	0	1	0	1	0	0	0	0	0	1	0	1	0	3	0	2	5	0	0
Prpic K	0	0	0	0	0	0	0	0	0	0	0	0	0	0	0	0	0	0	0	0	0	0	0	0	0	0	0	0	0	0	0	0	0	0	0	0	0	0	0	0	0	0	0	0	0	0	0	0	0
Rinia EJ	0	0	0	0	0	0	0	0	0	0	0	0	0	0	0	0	0	0	0	0	0	0	0	0	0	0	0	0	0	0	0	0	0	0	0	0	0	0	0	0	0	0	0	0	0	0	0	0	0
Rousseau R	2	12	0	7	20	3	0	0	0	7	0	7	1	10	11	0	2	0	6	1	0	2	5	10	5	3	8	14	0	0	0	1	0	3	1	0	0	0	0	4	0	4	0	4	0	5	26	0	8
Schmoch U	1	3	0	0	2	0	0	0	0	3	4	3	0	1	2	0	0	0	0	1	0	0	2	3	0	0	4	3	0	0	0	0	0	0	0	0	0	0	0	0	0	3	0	1	0	1	2	0	2
Schubert A	0	9	0	0	7	0	0	0	0	4	2	2	0	1	2	0	0	0	1	0	0	0	0	4	0	1	2	4	0	0	0	1	0	1	0	0	0	0	0	1	0	0	0	3	0	1	4	0	0
Sengupta IN	0	0	0	0	0	0	0	0	0	0	0	0	0	0	0	0	0	0	0	0	0	0	0	0	0	0	0	0	0	0	0	0	0	0	0	0	0	0	0	0	0	0	0	0	0	0	0	0	0
Small H	0	0	0	0	0	0	0	0	0	0	0	0	0	0	0	0	0	0	0	0	0	0	0	0	0	0	0	0	0	0	0	0	0	0	0	0	0	0	0	0	0	0	0	0	0	0	0	0	0
Snizek WE	0	0	0	0	0	0	0	0	0	0	0	0	0	0	0	0	0	0	0	0	0	0	0	0	0	0	0	0	0	0	0	0	0	0	0	0	0	0	0	0	0	0	0	0	0	0	0	0	0
Sombatsompop N	0	0	0	0	0	0	0	0	0	0	0	0	0	0	0	0	0	0	0	0	0	0	0	0	0	0	0	0	0	0	0	0	0	0	0	0	0	0	0	0	0	0	0	0	0	0	0	0	0
Sooryamoorthy R	0	4	0	2	4	0	0	0	0	3	3	4	0	4	2	0	0	0	1	1	0	0	3	4	2	1	2	6	0	0	0	1	0	0	0	0	0	0	0	2	0	2	0	3	0	2	4	0	1
Stefaniak B	0	0	0	0	0	0	0	0	0	0	0	0	0	0	0	0	0	0	0	0	0	0	0	0	0	0	0	0	0	0	0	0	0	0	0	0	0	0	0	0	0	0	0	0	0	0	0	0	0
Thelwall M	0	12	0	2	24	2	0	0	0	5	17	7	1	6	8	0	0	0	5	1	0	2	4	14	10	5	5	16	0	0	0	1	0	2	0	0	0	0	0	4	0	6	0	3	0	6	18	0	5
Tijssen RJW	1	3	0	1	5	0	0	0	0	3	4	2	0	1	2	0	0	0	0	0	0	1	1	1	3	3	1	2	0	0	0	1	0	0	0	0	0	0	0	0	0	2	0	2	0	3	5	0	1
Todorov R	0	0	0	0	0	0	0	0	0	0	0	0	0	0	0	0	0	0	0	0	0	0	0	0	0	0	0	0	0	0	0	0	0	0	0	0	0	0	0	0	0	0	0	0	0	0	0	0	0
Trimble V	0	0	0	0	0	0	0	0	0	0	0	0	0	0	0	0	0	0	0	0	0	0	0	0	0	0	0	0	0	0	0	0	0	0	0	0	0	0	0	0	0	0	0	0	0	0	0	0	0
Tsay MY	1	4	0	1	6	0	0	0	0	1	3	0	0	1	1	0	0	0	3	0	0	0	0	0	1	1	4	3	0	0	0	0	0	0	0	0	0	0	0	0	0	0	0	1	0	0	4	0	0
Turner WA	0	0	0	0	0	0	0	0	0	0	0	0	0	0	0	0	0	0	0	0	0	0	0	0	0	0	0	0	0	0	0	0	0	0	0	0	0	0	0	0	0	0	0	0	0	0	0	0	0
Uzun A	0	0	0	0	0	0	0	0	0	0	0	0	0	0	0	0	0	0	0	0	0	0	0	0	0	0	0	0	0	0	0	0	0	0	0	0	0	0	0	0	0	0	0	0	0	0	0	0	0
Van Raan AFJ	4	14	0	5	14	2	0	0	0	0	7	5	0	2	6	0	0	0	3	2	0	0	4	11	3	2	5	12	0	0	0	1	0	1	0	0	0	0	0	3	0	3	0	4	0	1	9	0	1
Vaughan L	0	1	0	0	0	0	0	0	0	1	0	0	0	0	1	0	0	0	1	0	0	0	0	0	0	0	0	1	0	0	0	0	0	0	0	0	0	0	0	1	0	1	0	0	0	0	0	0	1
Vinkler P	0	2	0	1	2	0	0	0	0	2	3	1	0	0	1	0	1	0	2	0	0	0	0	2	1	0	1	2	0	0	0	0	0	0	0	0	0	0	0	0	0	1	0	0	0	0	2	0	1
Vlachy J	0	0	0	0	0	0	0	0	0	0	0	0	0	0	0	0	0	0	0	0	0	0	0	0	0	0	0	0	0	0	0	0	0	0	0	0	0	0	0	0	0	0	0	0	0	0	0	0	0
Wagner-dobler R	0	0	0	0	0	0	0	0	0	0	0	0	0	0	0	0	0	0	0	0	0	0	0	0	0	0	0	0	0	0	0	0	0	0	0	0	0	0	0	0	0	0	0	0	0	0	0	0	0
Wouters P	1	2	0	1	3	0	0	0	0	2	2	1	0	0	1	0	0	0	3	1	0	0	1	3	0	0	1	4	0	0	0	0	0	1	0	0	0	0	0	0	0	0	0	1	0	0	3	0	0
Yitzhaki M	0	0	0	0	0	0	0	0	0	0	0	0	0	0	0	0	0	0	0	0	0	0	0	0	0	0	0	0	0	0	0	0	0	0	0	0	0	0	0	0	0	0	0	0	0	0	0	0	0
Yu G	0	4	0	1	8	1	0	0	0	3	5	6	0	3	4	0	0	0	1	0	0	1	2	6	0	1	2	5	0	0	0	1	0	1	0	0	0	0	0	3	0	2	0	1	0	2	5	0	1
Zitt M	2	12	0	3	9	1	0	0	0	5	8	5	0	4	4	0	1	0	3	1	0	0	5	8	2	4	0	10	0	0	0	1	0	4	0	0	0	0	0	1	0	3	0	3	0	3	13	0	0
[truncated: 45 more columns]
